# Supplementary material for: An integrated multimodal model of alcohol use disorder generated by data-driven causal discovery analysis
Source: Commun Biol. 2021 Mar 31;4:435. doi: 10.1038/s42003-021-01955-z (PMC8012376; doi:10.1038/s42003-021-01955-z)
Supplement: Supplementary file 4 — Supplementary Data 1 [file 42003_2021_1955_MOESM4_ESM.xlsx]

## Sheet: Sheet1
Factor Number	Eigenvalue	Random	Resample
1	13.3551	0.744523	0.745955
2	7.28283	0.685166	0.685141
3	4.01647	0.651643	0.651598
4	2.62005	0.623016	0.622994
5	1.80891	0.597486	0.597312
6	1.61412	0.573749	0.573748
7	1.20109	0.551629	0.551789
8	1.11832	0.530825	0.530814
9	1.0172	0.510772	0.510796
10	0.79685	0.49186	0.491771
11	0.735686	0.473513	0.473437
12	0.689951	0.455839	0.455628
13	0.595127	0.438724	0.438479
14	0.58081	0.422019	0.421887
15	0.493719	0.405737	0.405638
16	0.468799	0.389938	0.389932
17	0.413306	0.374504	0.374685
18	0.400563	0.359629	0.35968
19	0.331991	0.34467	0.344906
20	0.297733	0.330415	0.330339
21	0.277038	0.316311	0.31621
22	0.238786	0.302284	0.302288
23	0.214286	0.288669	0.288615
24	0.204541	0.275199	0.275268
25	0.196762	0.261832	0.26195
26	0.141291	0.248802	0.248923
27	0.121906	0.236034	0.236105
28	0.109102	0.223367	0.22353
29	0.10315	0.210888	0.210961
30	0.0790157	0.198574	0.198675
31	0.0457569	0.186434	0.186503
32	0.0218142	0.174374	0.174396
33	-0.00924532	0.162486	0.162517
34	-0.0161005	0.150755	0.150745
35	-0.0406936	0.139181	0.139172
36	-0.0451337	0.127718	0.127673
37	-0.0619593	0.116365	0.116314
38	-0.0847906	0.10511	0.105153
39	-0.101182	0.0939953	0.093989
40	-0.114579	0.0830359	0.0829759
41	-0.132124	0.0720946	0.0720574
42	-0.138904	0.0611717	0.0612102
43	-0.145099	0.0505035	0.0503862
44	-0.171241	0.0398481	0.0397374
45	-0.176371	0.0291769	0.0292068
46	-0.186645	0.01869	0.0187125
47	-0.193684	0.00824809	0.00828573
48	-0.204565	-0.00206298	-0.0020169
49	-0.214628	-0.0121614	-0.012187
50	-0.226758	-0.0224159	-0.0223709
51	-0.24049	-0.0325559	-0.0325226
52	-0.250713	-0.0425116	-0.0425192
53	-0.262379	-0.0524221	-0.0524587
54	-0.273476	-0.0624865	-0.0623557
55	-0.301754	-0.0724011	-0.0722988
56	-0.311254	-0.0821644	-0.0820789
57	-0.323096	-0.0918491	-0.091853
58	-0.336841	-0.101513	-0.101468
59	-0.338225	-0.111175	-0.111182
60	-0.348252	-0.120751	-0.120758
61	-0.350061	-0.130161	-0.130365
62	-0.358412	-0.139799	-0.139766
63	-0.359334	-0.149258	-0.149183
64	-0.373099	-0.158657	-0.158565
65	-0.382065	-0.168062	-0.167962
66	-0.395293	-0.177395	-0.177291
67	-0.400525	-0.186686	-0.186586
68	-0.416513	-0.195981	-0.195954
69	-0.426638	-0.205263	-0.20521
70	-0.429681	-0.214522	-0.214435
71	-0.441868	-0.22373	-0.223725
72	-0.453568	-0.232893	-0.232948
73	-0.458668	-0.242105	-0.242101
74	-0.468629	-0.251306	-0.251315
75	-0.478506	-0.26055	-0.260488
76	-0.496057	-0.269688	-0.269655
77	-0.499683	-0.278887	-0.278864
78	-0.518262	-0.288021	-0.288092
79	-0.523551	-0.297151	-0.297229
80	-0.533592	-0.306405	-0.306537
81	-0.55253	-0.315631	-0.31578
82	-0.554632	-0.324893	-0.325062
83	-0.566535	-0.334234	-0.334218
84	-0.576909	-0.343632	-0.343657
85	-0.586862	-0.353112	-0.353071
86	-0.592601	-0.36258	-0.362554
87	-0.64186	-0.372112	-0.371983
88	-0.666152	-0.381732	-0.381622
89	-0.703994	-0.391463	-0.391413
90	-0.710155	-0.401303	-0.401281
91	-0.744792	-0.411387	-0.411331
92	-0.749874	-0.421568	-0.421535
93	-0.761788	-0.432066	-0.432076
94	-0.773112	-0.44279	-0.442939
95	-0.786255	-0.453851	-0.454153
96	-0.803679	-0.465534	-0.465715
97	-0.819856	-0.47788	-0.477973
98	-0.838759	-0.491336	-0.491338
99	-0.846681	-0.506401	-0.506397
100	-0.945767	-0.525788	-0.525694
