# Supplementary material for: An integrated multimodal model of alcohol use disorder generated by data-driven causal discovery analysis
Source: Commun Biol. 2021 Mar 31;4:435. doi: 10.1038/s42003-021-01955-z (PMC8012376; doi:10.1038/s42003-021-01955-z)
Supplement: Supplementary file 6 — Supplementary Data 3 [file 42003_2021_1955_MOESM6_ESM.xlsx]

## Sheet: New_Factor_Loadings_Zscore
Variable	Gambling Task RT	Fluid Cognition	Somaticism	Externalizing	Social Support	Negative Affect	Conscientiousness/Attention	Crystallized Cognition	Memory Performance	Processing Speed	Internalizing	Language Task Performance	Visuospatial Performance	Social Withdrawal	Positive Affect	Delay Discounting	Relational Task RT	Agreeableness
ASR_Witd_T	0.0133261	-0.00166606	0.0948256	0.146852	-0.0535011	0.0449587	-0.0301808	-0.0306379	0.0149382	-0.0128086	-0.0271027	-0.00682514	0.00122319	0.772761	0.00950401	-0.0312779	0.00113607	-0.0268108
ASR_Anxd_T	0.00971143	0.000828751	0.0497633	0.0742111	-0.0387669	0.0138292	-0.0659519	0.0262471	0.00578197	0.0169126	0.794822	0.0134099	0.0205302	0.172023	-0.0111446	0.0106611	0.000962448	-0.0397979
ASR_Soma_T	-0.00759919	-0.0089334	0.984344	0.00906781	0.0024103	0.00294267	-0.00489815	0.0140808	-0.00295192	-0.000374059	0.0218216	0.00936537	-0.0138049	-0.00310777	-0.0233217	-0.00103591	0.00475414	-0.0217575
ASR_Thot_T	0.0288475	0.0351957	0.175613	0.224489	-0.101256	0.0824664	-0.127517	-0.057428	0.0236019	-0.015139	0.0932251	-0.0335791	-0.0108153	0.176779	0.179773	-0.0199113	-0.0298932	-0.126979
ASR_Attn_T	0.0113562	-0.00573228	0.0365214	0.0333609	0.0389258	0.0309245	-0.88155	-0.0140296	0.0252202	-0.0200975	0.0689757	0.0111666	-0.0050192	0.0833978	0.03838	0.0182171	-0.0103785	-0.0699954
ASR_Aggr_T	-0.0477242	-0.0558255	0.0747091	0.506024	-0.0147695	0.135955	0.0325926	-0.0430968	0.0228448	0.0477401	0.257356	0.0389376	0.0124809	0.145713	0.111162	0.00340567	0.00461954	0.179601
ASR_Rule_T	-0.00123204	0.00159932	0.0349675	0.801087	0.0321108	0.000171836	-0.138131	0.00327472	0.0105099	-0.0221538	-0.00548734	-0.00111276	-0.0110753	-0.0324873	-0.0845885	-0.0247905	0.0102087	-0.084863
ASR_Intr_T	0.00829199	0.021658	0.0969642	0.288335	-0.0535193	-0.0176139	-0.172162	0.0844877	-0.0804538	-0.00720243	0.0378981	0.020471	0.00982785	-0.146094	0.311736	-0.0118228	0.0498973	0.0531616
DSM_Depr_T	-0.00770221	-0.00955394	0.306289	0.10534	0.0295375	0.0510012	-0.181577	0.00673159	0.0193433	-0.0296563	0.433158	0.0798821	-0.00748698	0.157878	-0.0718127	0.00240595	0.0364412	-0.12147
DSM_Anxi_T	0.00589781	-0.0143495	0.178145	0.0317763	0.00368944	0.109594	-0.0643819	-0.049071	0.0531434	-0.0315531	0.662022	-0.0163779	-0.0334727	-0.0161548	0.0645181	0.0105242	-0.0135856	0.0215442
DSM_Somp_T	0.0155248	-0.00272289	0.958867	-0.0265543	-0.00295479	-0.0260058	0.00220702	-0.00846093	-0.0149463	0.0220636	-0.00821145	-0.029573	0.0161889	0.00977301	0.00672534	0.00275159	-0.00908753	0.0240717
DSM_Avoid_T	0.013242	0.000418936	-0.00642377	-0.0340891	-0.00383552	0.0301028	-0.105402	0.0353529	-0.0386897	0.00158065	0.224605	-0.0300123	0.0223831	0.754463	0.00230927	0.00876607	0.00148674	0.0306213
DSM_Adh_T	-0.0247324	-0.024907	0.0811744	0.109621	0.0106452	0.0310447	-0.740264	-0.0413952	-0.00365613	-0.0227801	0.0473956	0.00469413	-0.00298279	0.0415893	0.173373	0.0164238	-0.00415321	0.0363247
DSM_Antis_T	-0.00116072	-0.0125347	-0.00217414	0.877241	0.0086219	0.0309073	-0.0232912	0.00768906	-0.00819676	0.0314275	0.037804	-0.014276	-0.0158543	0.0618353	-0.00710904	0.00288891	-0.0199565	0.0453899
SSAGA_ChildhoodConduct	-0.0185207	-0.00830198	-0.0186019	0.272781	-0.10372	0.0154865	0.0257798	-0.0037507	0.0543159	-0.0260439	-0.00649974	-0.00302412	0.0868792	0.0564649	0.121547	-0.0233514	0.0505003	0.13315
SSAGA_Depressive_Sx	-0.0289288	0.0454114	0.137816	0.0399092	-0.0459402	0.13655	-0.0148943	0.104202	-0.0177031	0.00912476	0.151646	-0.010421	-0.102347	-0.00829012	-0.0149834	0.0578439	-0.00680331	-0.0706734
MMSE_Score	-0.00117755	0.0561972	-0.0241786	-0.0244484	0.0665145	-0.0157384	0.0619502	0.255356	-0.0635633	0.0966791	0.0648491	0.135879	-0.0193042	0.00615985	-0.0130896	-0.066593	-0.000652288	-0.0242498
PSQI_Score	-0.00624743	-0.0170035	0.300831	0.0890461	0.0194716	0.170673	-0.00818622	-0.0382019	0.0869946	-0.0526423	0.0194774	-0.00473285	-0.0155031	-0.109647	-0.0888732	-0.150789	-0.052846	0.0470373
PMAT24_A_CR	0.0098867	0.963563	-0.000485891	-0.00824076	0.00417063	0.00226786	-0.0146671	0.0410294	-0.0381035	-0.0154518	-0.0109994	0.0202765	0.0130971	-0.00632652	0.00188536	-0.0125742	-0.0146746	0.0379937
PMAT24_A_SI	-0.000547532	-0.958127	0.00401995	-0.0188812	-0.0208721	0.00115466	-0.020441	-0.0153214	0.0338389	0.0216958	-0.0229608	0.0025744	-0.0197842	0.0180428	0.00196531	0.0183386	0.00552907	-0.0365789
PMAT24_A_RTCR	-0.0253235	0.763948	-0.00627158	-0.01241	-0.042251	0.0198059	-0.0028634	-0.116905	0.129286	0.039928	-0.0113168	-0.000163237	-0.00683846	0.0413439	0.0159642	0.0786021	0.0492904	-0.136476
DDisc_AUC_200	0.0278699	0.0174164	0.00128931	0.0214332	-0.0659763	-0.0267521	-0.00905489	0.00938756	-0.0164031	-0.0406171	-0.00955932	-0.0150923	-0.0343311	0.0312419	0.0689271	0.796873	-0.0100648	-0.00185175
DDisc_AUC_40K	-0.0124361	-0.0171605	0.00524626	-0.00759058	0.0508602	0.044801	-0.00559763	0.0163141	-0.0224161	0.00923544	0.0213174	0.00497043	0.0355247	-0.046083	-0.0810043	0.843211	0.0136302	0.0289861
PicSeq_AgeAdj	0.0540265	0.151553	0.0228894	-0.0606893	0.174775	0.0483704	-0.024486	0.0571911	-0.0824329	-0.0236005	-0.0465231	0.155942	0.0361726	-0.00621524	-0.0199841	-0.016227	0.0102538	0.120679
CardSort_AgeAdj	-0.0745366	-0.00580423	0.0320533	-0.0153847	0.221491	0.114566	0.0597017	0.0650318	-0.103316	-0.271534	-0.0607578	0.136376	0.0791007	0.0578449	-0.118485	-0.074667	-0.0248548	0.0446939
Flanker_AgeAdj	-0.0566498	-0.0915678	-0.0397803	-0.0471449	0.0384995	0.0318437	-0.0251407	0.0429383	-0.0790565	-0.32301	-0.00784588	0.0587022	0.114098	0.0403397	-0.0131509	-0.0296838	0.0380957	0.0811211
ReadEng_AgeAdj	-0.0278221	0.0356856	-0.0110493	0.031698	-0.05787	0.0490363	-0.0361674	0.59167	0.0406328	-0.00672736	-0.0496866	0.202773	0.13783	0.00384473	0.00339695	0.0521695	0.00235891	-0.0823502
PicVocab_AgeAdj	-0.00572094	0.0896832	0.0104994	-0.0205607	-0.0524154	-0.0374537	-0.0411963	0.705321	0.0235351	-0.0242314	-0.0122148	0.00756042	0.0944488	0.0364805	0.0252261	0.0957727	-0.0501339	0.0268544
ProcSpeed_AgeAdj	0.0157876	-0.0187795	0.0458273	-0.0653618	0.172065	0.0854098	0.0186573	0.0565565	-0.19954	-0.200615	-0.0279563	0.0739984	0.0470734	0.0830632	-0.0499121	-0.0212161	-0.0871876	0.203661
ListSort_AgeAdj	-0.00846317	0.094462	0.0370185	0.00357975	0.0273378	-0.0744466	0.0346955	0.177547	-0.0076037	-0.021133	0.0121313	0.212788	0.129315	-0.00383521	-0.0493372	0.0131427	-0.0380432	0.108533
AngAffect_Unadj	-0.00678007	-0.025891	0.0133889	0.0830136	-0.0692237	0.734517	-0.0660597	-0.0120316	0.0377267	-0.00490444	-0.0692898	0.0909935	-0.0217497	0.0778417	0.0572784	0.00526833	-0.00575173	0.126744
AngHostil_Unadj	0.0182369	-0.00848731	0.0235454	0.0852461	-0.250573	0.124093	-0.0940133	-0.0306051	-0.00993729	0.00312106	0.151502	-0.0556828	0.027317	0.093801	-0.0897382	-0.069021	-0.0190471	0.210001
AngAggr_Unadj	-0.0122332	0.0146103	0.0496046	0.371635	-0.170367	-0.0344379	-0.000128812	-0.0511343	0.100708	0.0250581	-0.0349963	-0.00280824	0.0319953	-0.0014364	0.0278679	-0.00809526	-0.0348052	0.349032
FearAffect_Unadj	0.0112439	0.0354302	0.105826	-0.0262863	0.00691727	0.71635	-0.0226543	0.0421495	0.0380283	-0.0150793	0.121799	-0.0855461	0.0201431	-0.0368164	-0.0109874	-0.00252757	0.0149492	-0.047095
FearSomat_Unadj	0.0194627	0.0895625	0.287167	-0.0130544	0.00150227	0.349782	-0.0941594	0.0707816	0.00634182	-0.00323338	-0.0254767	-0.00820484	0.0143883	-0.0683204	0.129408	0.0250164	-0.0116461	0.0850365
Sadness_Unadj	-0.0055558	0.0189477	-0.0127354	0.0536124	-0.0726321	0.679124	-0.0348156	-0.00560634	-0.0524366	0.0492023	0.122827	-0.0215665	0.0105342	0.114628	-0.127625	0.0303145	0.0242905	-0.11784
LifeSatisf_Unadj	-0.0477304	0.0520989	-0.0214021	-0.162583	0.211536	-0.162067	-0.0167198	0.111173	0.0413311	0.00361279	-0.121312	0.0618954	-0.00907187	0.0153055	0.460044	0.0266267	0.03072	0.0669203
MeanPurp_Unadj	0.00453535	-0.0327671	-0.049421	-0.107983	0.171158	-0.0424333	0.0393423	-0.0700304	0.0511568	0.0401417	-0.119234	0.0215776	0.0169277	-0.056309	0.506324	0.0554992	-0.0251278	-0.0470027
PosAffect_Unadj	-0.024713	0.0288232	-0.106216	-0.0572026	0.0819385	-0.27189	-0.0288768	0.0287326	-0.0492657	-0.0118523	0.0101679	-0.0328233	-0.0485813	-0.118857	0.473319	-0.00982553	-0.0479238	0.00436636
Friendship_Unadj	0.0172709	-0.0328255	-0.0231455	0.123985	0.495345	0.0223632	0.0349924	0.00763879	-0.0383898	-0.018069	-0.0150977	-0.00890542	0.0104125	-0.253636	0.192259	-0.0257488	-0.00486014	-0.0494184
Loneliness_Unadj	0.00333619	0.0343356	-0.0250252	-0.0221491	-0.490665	0.14879	-0.0474028	0.142794	-0.0111091	0.0556385	0.181488	-0.0306571	-0.0265746	0.13091	-0.162605	-0.00365522	-0.00426453	-0.0253114
PercHostil_Unadj	0.00455554	-0.0180888	0.0391036	0.0805559	-0.55647	0.191188	-0.0581006	0.0065179	0.010816	0.01459	-0.0202052	0.0180686	0.0239382	-0.0435191	0.190508	-0.00171077	0.019257	0.157929
PercReject_Unadj	0.022386	-0.0365494	0.0728447	-0.00901898	-0.688081	0.169031	0.00165722	0.0266458	-0.0244776	-0.0110849	0.00838192	0.0072806	0.00551305	0.0307238	0.0482634	-0.0476416	0.0361134	-0.00465729
EmotSupp_Unadj	0.0226718	-0.0130521	-0.0639831	-0.0561132	0.532582	0.0661569	0.0207595	0.0686213	-0.0553325	0.0482509	-0.0258052	-0.0802955	0.0199359	-0.110649	0.283192	-0.00132448	-0.00872862	-0.0191201
InstruSupp_Unadj	-0.0165994	0.0121999	-0.0394753	-0.0609271	0.445952	0.0834079	-0.0396003	-0.0314624	-0.0169294	0.00206722	-0.0870585	0.0538875	0.00955105	0.0148337	0.217012	0.011321	0.0302016	0.0766885
PercStress_Unadj	0.0519853	-0.0325332	-0.0076515	0.0387045	-0.246826	0.416453	-0.160562	-0.07975	-0.00952066	0.00450809	0.223882	-0.0516816	0.0212115	-0.120214	-0.150238	-0.0491192	-0.0509137	0.0491835
SelfEff_Unadj	-0.0084897	0.0617836	0.0072673	0.189229	0.140335	-0.118216	0.258874	0.0490261	-0.0191887	-0.0821714	-0.145841	0.00169506	0.0170474	-0.0128522	0.294876	0.0548103	0.027374	-0.0902336
VSPLOT_TC	0.00736324	-0.00799458	-0.000851393	0.00262433	0.00989692	0.0233903	0.012286	-0.00522896	0.00920305	-0.0303488	-0.0255414	-0.017463	0.902512	0.0188536	-0.0191451	-0.00464859	-0.0135329	-0.0154307
VSPLOT_CRTE	-0.0150299	0.231045	0.0570164	-0.0953	-0.0467297	0.041784	0.00645353	-0.0415427	0.196855	0.103694	-0.0567496	-0.0164732	0.0884738	0.099258	-0.035367	0.0319367	-0.00389556	-0.225276
VSPLOT_OFF	0.00759612	-0.025204	-0.000890963	0.0157499	0.0104079	0.0258249	0.0042365	-0.0074216	0.0213103	-0.0133891	-0.0352376	-0.00935309	-0.890809	0.0129743	-0.0228641	-0.0118432	-0.0151484	-0.0199263
SCPT_SPEC	0.0928033	0.0444941	-0.0238453	0.0633654	0.212236	0.124807	0.0860601	0.0708944	0.0448581	0.0338654	-0.0271451	0.180887	0.0323205	-0.0183004	-0.150878	0.0485514	0.0640265	-0.00896336
SCPT_SEN	-0.037675	-0.0220981	0.0184281	-0.0475114	0.036864	0.108941	-0.0676007	0.0150279	-0.0507924	0.0733449	-0.144575	0.175431	0.0693722	0.0603817	0.0510851	-0.0310649	-0.00776694	0.0706772
IWRD_TOT	-0.00328498	0.0364192	-0.0196785	-0.0898363	0.0747829	0.035391	-0.0474471	0.239902	-0.0437771	0.023811	-0.0283665	0.0843	0.00531854	0.0403925	0.00626117	0.0333071	-0.0670646	-0.00949523
IWRD_RTC	-0.00596401	0.0118568	0.083481	-0.0407098	0.0268268	-0.0395364	-0.072099	-0.170002	0.328243	0.0150473	-0.0271134	0.0271585	0.0813739	-0.0362025	-0.103958	-0.0280299	0.15152	-0.0918176
ER40_CRT	-0.0609964	0.0137189	0.0358424	0.0490931	-0.175229	-0.0458242	-0.0390901	-0.0945895	0.285744	0.176639	-0.158788	0.0127963	0.109905	0.0405356	0.0548452	0.0878194	0.0227342	-0.188682
ER40ANG	0.0674634	0.0285487	0.0836866	-0.0100443	-0.0439581	0.00243748	0.0632674	0.0845965	-0.0368968	-0.0546942	0.0153511	0.0112915	0.0704855	-0.0916079	-0.0460706	0.00263322	0.036603	0.069783
ER40FEAR	-0.0269982	0.0230225	0.0111815	0.0095535	0.076884	0.0561728	0.0445312	0.213754	0.0420538	-0.05795	-8.91596e-05	-0.100551	0.0491259	-0.0575783	-0.0477157	-0.0667081	-0.035654	0.0305061
ER40NOE	-0.0163172	0.0545333	-0.0629552	-0.0526647	0.0745957	-0.00956697	0.0685654	-0.101201	0.0246313	-0.0159333	0.0599425	0.0632105	0.080932	0.065261	-0.0675814	-0.0771972	-0.0317109	0.105641
ER40SAD	0.00326318	0.023614	0.0531856	-0.0621536	-0.010121	-0.0346199	0.0211046	0.129329	-0.00799723	-0.0992067	0.00988639	0.0084443	0.0530491	0.00814587	-0.0588669	0.0171878	0.0163885	-0.0945576
ER40HAP	0.0232961	-0.0533123	-0.0546824	0.00770737	0.0565148	0.0296604	0.0759899	0.117863	-0.0379105	-0.0115067	-0.010683	-0.0292097	0.0458516	0.0835323	0.0512116	-0.095267	0.0762751	-0.0472073
NEOFAC_A	0.0171225	-0.000572689	-0.0246529	-0.309473	0.167083	0.0154387	0.0351185	0.0894047	-0.0217956	0.0176176	0.105577	-0.019621	0.0403725	-0.144894	0.0263591	0.029895	-0.00913899	-0.426211
NEOFAC_O	-0.00849259	0.0777544	-0.0168845	0.214442	-0.0785354	0.0125468	-0.0289586	0.347178	0.0352797	-0.0949961	-0.0121098	-0.121908	0.104102	-0.05751	0.0714559	0.0193348	0.00177393	-0.272289
NEOFAC_C	-0.0073989	-0.0263611	0.0474405	0.0122425	0.0592738	0.0173429	0.714134	-0.113767	0.0395397	-0.0449802	0.0773301	0.0373862	-0.0189353	0.0784384	0.234529	0.0220186	-0.0507808	-0.0860418
NEOFAC_N	0.0132035	-0.00595729	-0.00367714	-0.00932299	-0.0901713	0.218668	-0.138732	-0.0174309	0.0155675	0.0579074	0.48282	-0.0699924	-0.018474	-0.0246194	-0.17183	-0.0344294	-0.00343006	0.133847
NEOFAC_E	0.0136378	-0.0355316	-0.0582245	0.0983435	0.0619191	-0.0115148	0.00330461	-0.0978891	-0.109071	-0.0151415	0.0422508	0.0238906	0.0486609	-0.423185	0.400333	0.00781505	0.0156849	-0.155958
PainInterf_Tscore	0.0220725	0.069979	0.281819	-0.0579922	-0.122126	0.14261	-0.0403896	-0.0746427	0.00101964	-0.0128533	-0.0406876	-0.0340709	0.0204294	-0.0241453	0.0736529	-0.0169759	-0.0161436	0.112771
Noise_Comp	-0.0440796	-0.0699664	0.00475059	0.000119809	-0.0576057	-0.0475421	-0.0327922	-0.181706	0.0348619	0.0301286	0.0210374	-0.0136083	-0.0195809	0.087214	0.0256157	-0.0208494	0.00997237	-0.0751776
Odor_AgeAdj	-0.0362253	-0.0704042	0.0545702	-0.0133092	-0.0119968	0.00197493	-0.0156714	0.156339	0.0402309	0.0344584	0.0233596	-0.000948604	0.00511255	-0.0803991	0.028185	-0.0714766	0.014507	-0.0741754
Taste_AgeAdj	0.045494	-0.000935472	0.0575835	0.063642	-0.0103997	-0.0197537	0.0349192	-0.107073	-0.0777164	0.041941	0.00136518	-0.102516	0.0191469	-0.122422	-0.00579141	-0.0630607	-0.0427037	0.0280056
Mars_Final	-0.0382413	0.00133979	-0.0347899	-0.073101	0.0255817	0.029874	-0.0836668	0.00815415	-0.0175264	0.113314	-0.0890087	-0.0861933	0.0452933	0.109052	-0.0181817	-0.0176381	-0.131586	0.0254217
Emotion_Task_Face_Acc	0.0621539	0.0293427	0.0360951	0.0245783	0.0177082	0.00964795	-0.00897682	0.0654345	0.0586004	-0.10578	-0.0841609	0.0846413	0.0381822	0.0160138	-0.0359107	0.00279164	0.00841141	0.0621551
Emotion_Task_Face_Median_RT	0.00402567	-0.00457555	0.011222	-0.0166803	0.0462591	0.0440663	0.0051519	0.0139826	0.0109649	0.918383	-0.00441368	0.0332181	0.026036	0.0023657	-0.00136096	-0.00739616	-0.00915483	0.0197593
Emotion_Task_Shape_Acc	0.0315835	0.0117671	-0.0285975	-0.00297946	0.137855	0.0733959	-0.0174551	0.0728309	0.0331545	0.0194884	0.0128933	0.127863	0.0889464	0.0135626	-0.0537914	0.0143296	0.0617611	0.121947
Emotion_Task_Shape_Median_RT	0.0163544	-0.0226687	0.0109922	0.0394585	-0.0271348	-0.0524719	0.00663867	0.0010755	-0.0126454	0.831714	0.000700857	-0.0556926	-0.0602961	-0.0103738	0.0204998	-0.0249473	0.0477759	-0.00758428
Language_Task_Story_Acc	0.00156128	0.0130918	-0.00721448	0.0459598	0.153007	-0.035235	-0.0279362	0.258827	0.0910278	0.0158343	0.0102892	0.0514312	0.0192687	0.0169506	-0.120522	0.116008	-0.0267809	0.0863504
Language_Task_Story_Median_RT	0.0712861	-0.0633853	0.0735785	0.000120178	0.0248679	-0.081625	-0.00449683	-0.0635633	0.243289	0.126788	0.0819366	0.0523331	0.178505	-0.0267176	0.0190524	-0.0127983	0.0450268	-0.000118637
Language_Task_Story_Avg_Difficulty_Level	-0.00616277	-0.0199805	-0.0336569	-0.00265443	-0.0328236	0.00352915	-0.018154	-0.0136446	-0.0369247	-0.0188276	0.0151254	0.805691	0.0284354	-0.0376326	-0.000473726	0.0143965	0.0157431	0.0100921
Language_Task_Math_Acc	0.00360886	0.0429986	0.00463998	-3.69716e-05	-0.0169473	-0.00681136	0.0149698	0.0124771	0.0243528	-0.0108297	0.00489886	0.863913	-0.0113514	0.00200545	0.00113074	-0.0099574	-0.0274504	-0.0348164
Language_Task_Math_Median_RT	0.0248227	-0.0169666	0.0817224	0.00137886	-0.0237097	-0.0781216	-0.055476	-0.0714755	0.225805	-0.00689098	-0.00434525	-0.111197	0.0289415	-0.00078697	-0.0226355	-0.0338084	0.118045	0.0281478
Language_Task_Math_Avg_Difficulty_Level	-0.0109894	-0.00915213	0.00545377	0.0797567	0.0832698	-0.163429	-0.0519338	0.222208	-0.00515739	-0.0683717	0.0854399	0.136347	0.0766296	-0.070379	-0.109756	0.00610608	0.0222444	0.167912
Relational_Task_Match_Acc	-0.0585606	0.0709655	-0.0326336	0.0185532	0.117555	0.0166334	0.0233166	0.257956	-0.157493	0.0156701	0.0743198	0.161809	-0.00795235	-0.00794203	-0.0486102	-0.0149357	0.0159207	0.0516312
Relational_Task_Match_Median_RT	0.0488477	-0.0306222	0.00169267	-0.0289366	-0.0252679	-0.0193912	-0.00674592	-0.127462	0.153825	0.0593021	-0.023379	-0.0388404	-0.00133391	0.0205836	-0.0160929	0.0635764	0.675272	-0.00738946
Relational_Task_Rel_Acc	-0.0379187	0.130326	0.0285859	-0.065005	0.0606022	0.0485789	-0.00415851	0.247004	-0.223631	0.0103817	0.000791522	0.198078	0.0350597	0.0110346	-0.0169367	0.0268838	0.0861623	0.0833319
Relational_Task_Rel_Median_RT	-0.00403138	0.013638	-0.00604127	0.0084751	0.00375796	0.0131942	0.000213146	0.034149	-0.0534161	-0.00696847	0.00787845	0.0057531	0.00150592	-0.00474059	0.00992809	-0.0190966	0.930044	0.012245
Gambling_Task_Reward_Perc_Larger	0.0779499	-0.0310642	0.0520432	0.0609835	0.053716	0.0616434	0.115217	-0.0261584	-0.0963117	-0.0244952	0.0564653	0.0388444	0.00605077	0.0329585	0.0416694	-0.0327656	0.0314036	-0.0340388
Gambling_Task_Reward_Median_RT_Larger	0.89366	-0.0171652	-0.0170605	0.0105241	0.0233326	0.0039155	0.00257183	0.0111389	0.0130525	0.0241934	-0.0145687	-0.0198569	0.0121439	0.012503	-0.0222226	0.0234787	-0.0192069	0.00703521
Gambling_Task_Reward_Median_RT_Smaller	0.903735	0.00690003	0.00318107	0.025456	-0.018622	-0.0191682	-0.0246339	-0.0364621	-0.00518802	-0.00411582	-0.0121517	0.0197868	0.0320241	-0.0216807	-0.0190443	-0.00263607	0.0208463	-0.00977462
Gambling_Task_Punish_Perc_Larger	0.0449476	-0.0363739	0.0589361	0.00800004	0.0585207	0.0703106	0.0359911	0.0131044	-0.0798148	0.031184	0.000198017	0.00208096	-0.0133357	-0.0525068	-0.0691888	-0.00605064	0.0106437	-0.0114664
Gambling_Task_Punish_Median_RT_Larger	0.886143	0.0189045	-0.0099458	-0.0109154	0.0162319	0.0134246	0.0244718	0.0034374	0.0160559	-1.40447e-05	-0.00330782	-0.00600301	-0.02592	0.0421352	0.036675	0.00770602	-0.0221987	0.0305838
Gambling_Task_Punish_Median_RT_Smaller	0.891327	-0.00885086	0.0260058	-0.0305934	-0.0148491	-0.00590586	0.00309568	0.0176302	-0.0097709	-0.0148789	0.0231375	0.0173115	-0.0182546	-0.0182456	0.0175057	-0.0188905	0.0285672	-0.0259093
WM_Task_2bk_Acc	-0.0228005	0.175176	-0.0444963	0.0170183	-0.00114858	-0.0927615	-0.0509888	0.127169	-0.269394	0.00708122	0.0117692	0.267557	0.156792	-0.0123495	-0.00748617	-0.00806098	-0.0388873	0.108882
WM_Task_2bk_Median_RT	0.0922924	0.0290479	-0.0242432	-0.0022598	0.033551	-0.00666588	0.017192	0.168232	0.682879	0.0194156	0.0420351	-0.0349058	-0.00384917	0.00414639	-0.00344128	-0.0305963	0.119447	0.0470142
WM_Task_0bk_Acc	0.0901897	0.115229	-0.0171301	-0.00358642	0.00720276	-0.0241953	0.00522341	0.196469	-0.471246	0.0252638	-0.0458331	0.0687425	0.0400452	0.0272558	-0.0628337	-0.0065476	0.0358906	0.0055552
WM_Task_0bk_Median_RT	0.0723933	-0.023577	-0.0129687	0.00766972	0.00447949	0.0266023	-0.00628079	0.0048473	0.777569	0.0969573	0.0113993	-0.00826148	-0.0494751	-0.0119404	-0.00402342	-0.0294991	-0.0148486	0.0130102
Social_Task_Perc_Random	0.000659572	0.0713275	-0.0440503	-0.0507663	0.0605655	0.0125197	0.0617163	-0.0752213	-0.01967	-0.100575	0.0655804	-0.0426654	-0.0171467	-0.0968984	-0.0271439	-0.0147064	0.0216218	0.240375
Social_Task_Perc_TOM	-0.0269881	-0.00205706	0.0167273	0.0296879	0.00191348	-0.0246582	-0.022913	0.229443	-0.0397814	-0.00756138	-0.0896084	0.00446362	0.100893	0.183326	0.0895066	-0.0274967	0.0445966	-0.169454
Social_Task_Median_RT_Random	0.0622507	0.0232187	0.0412145	0.0688749	0.0663021	0.00575337	0.00750361	-0.050116	0.160606	0.159372	-0.100309	-0.0255254	0.00357609	-0.0383787	-0.10121	0.00617339	0.0305244	-0.0814858
Social_Task_Median_RT_TOM	0.0652045	0.0416842	-0.0316223	0.0189918	0.0489096	-0.00722026	0.000668372	-0.0872732	0.199807	0.247399	0.0074873	0.0224638	0.0837675	0.0262099	-0.101814	0.0481172	-0.0454867	-0.0872464
SSAGA_Income	-0.065117	-0.00783424	0.0226782	-0.171814	0.135694	0.0144937	0.077293	0.138017	0.0362515	-0.00183407	-0.0153213	0.207799	-0.0431831	0.0182661	0.0754225	0.0706552	0.0719408	0.15686
SSAGA_Educ	-0.0423698	0.0744607	-0.0678185	-0.076072	0.0831032	0.0921157	0.083791	0.438687	-0.0126646	0.0168569	0.122657	0.10163	-0.0159837	-0.0520737	-0.013697	0.101268	0.0673201	-0.00855154
