# Supplementary material for: An integrated multimodal model of alcohol use disorder generated by data-driven causal discovery analysis
Source: Commun Biol. 2021 Mar 31;4:435. doi: 10.1038/s42003-021-01955-z (PMC8012376; doi:10.1038/s42003-021-01955-z)
Supplement: Supplementary file 8 — Supplementary Data 5 [file 42003_2021_1955_MOESM8_ESM.xlsx]

## Sheet: Sheet1
Var1	Var2	Existence	Direction
PosteriorMM	Visual1	1	0.445
Visual1	VentralMM	0.741	0.741
Language	VentralMM	0.997	0.994
Visual1	Auditory	1	0.872
Auditory	Somatomotor	1	0.931
Language	PosteriorMM	1	0.512
VentralMM	Orbitoaffective	0.999	0.999
CinguloOpercular	Orbitoaffective	1	1
Somatomotor	Visual2	1	1
DorsalAttention	Visual2	1	0.844
Language	DefaultMode	1	0.99
Frontoparietal	DefaultMode	1	1
Language	CinguloOpercular	0.982	0.31
PosteriorMM	DorsalAttention	0.998	0.941
CinguloOpercular	DorsalAttention	0.992	0.792
CinguloOpercular	Frontoparietal	0.998	0.714
DorsalAttention	Frontoparietal	1	0.848
Frontoparietal	FluidCognition	0.58	0.49
FluidCognition	Visuospatial	0.998	0.766
FluidCognition	CrystallizedIQ	1	0.765
Visuospatial	ProcessingSpeed	0.948	0.907
MemoryPerformance	ProcessingSpeed	1	0.933
Visuospatial	LanguageTask	0.992	0.778
CrystallizedIQ	LanguageTask	1	0.765
CrystallizedIQ	DelayDiscounting	0.997	0.962
ProcessingSpeed	RelationalTask	1	0.939
LanguageTask	MemoryPerformance	1	0.854
LanguageTask	Agreeableness	0.558	0.528
DelayDiscounting	Agreeableness	0.421	0.337
RelationalTask	GambleRT	0.542	0.407
MemoryPerformance	GambleRT	1	0.958
MemoryPerformance	SocialSupport	0.581	0.488
Agreeableness	SocialSupport	0.547	0.33
Agreeableness	Externalizing	0.668	0.573
Conscientiousness	Externalizing	1	0.523
SocialSupport	Avoidance	1	0.998
Internalizing	Avoidance	1	0.992
SocialSupport	NegativeAffect	1	0.519
SocialSupport	PositiveAffect	1	0.989
Externalizing	PositiveAffect	0.988	0.988
NegativeAffect	Internalizing	1	0.519
NegativeAffect	Conscientiousness	0.285	0.25
Internalizing	Somaticism	1	0.409
Conscientiousness	Somaticism	0.94	0.483
Externalizing	AUD	1	0.881
Language	Somatomotor	0.649	*
CinguloOpercular	Auditory	0.747	*
Language	Auditory	1	*
CrystallizedIQ	Visuospatial	1	*
Internalizing	Conscientiousness	1	*
