# Supplementary material for: An integrated multimodal model of alcohol use disorder generated by data-driven causal discovery analysis
Source: Commun Biol. 2021 Mar 31;4:435. doi: 10.1038/s42003-021-01955-z (PMC8012376; doi:10.1038/s42003-021-01955-z)
Supplement: Supplementary file 9 — Supplementary Data 6 [file 42003_2021_1955_MOESM9_ESM.xlsx]

## Sheet: Sheet1
Self-Report Psychiatric Symptoms
ASR_Witd_T	Withdrawal
ASR_Anxd_T	Anxiety (ASR)
ASR_Soma_T	Somaticism (ASR)
ASR_Thot_T	Disruptive Thoughts
ASR_Attn_T	Attention Deficits
ASR_Aggr_T	Aggression
ASR_Rule_T	Rule Breaking
ASR_Intr_T	Intrusive thoughts
DSM_Depr_T	Depression
DSM_Anxi_T	Anxiety (DSM)
DSM_Somp_T	Somaticism (DSM)
DSM_Avoid_T	Avoidance
DSM_Adh_T	ADHD Symptoms
DSM_Antis_T	Antisocial
SSAGA_ChildhoodConduct	Childhood Conduct Disorder
SSAGA_Depressive_Sx	Depressive Symptoms
NIH Negative Affect Toolbox
AngAffect_Unadj	Angry affect
AngHostil_Unadj	Anger (hostility)
AngAggr_Unadj	Anger (aggression)
FearAffect_Unadj	Fearful affect
FearSomat_Unadj	Fear (somaticism)
Sadness_Unadj	Sadness
NIH Social Relationships Toolbox
Friendship_Unadj	Friendship
Loneliness_Unadj	Loneliness
PercHostil_Unadj	Perceived Hostility
PercReject_Unadj	Perceived Rejection
EmotSupp_Unadj	Emotional Support
InstruSupp_Unadj	Instrumental Support
PercStress_Unadj	Perceived Stress
Penn Emotion Recognition Test
ER40_CRT	Reaction Time (correct)
ER40ANG	Anger recognition
ER40FEAR	Fearful recognition
ER40HAP	Happy recognition
ER40NOE	No emotion recognition
ER40SAD	Sadness recognition
Demographics
SSAGA_Income	Income bracket
SSAGA_Educ	Educational level attained
In-Scanner Behavior (Gambling Task)
Gambling_Task_Reward_Perc_Larger	Gambling task reward % guessed larger
Gambling_Task_Reward_Median_RT_Larger	Gambling task average RT (reward-larger)
Gambling_Task_Reward_Median_RT_Smaller	Gambling task average RT (reward-smaller)
Gambling_Task_Punish_Perc_Larger	Gambling task punish % guessed larger
Gambling_Task_Punish_Median_RT_Larger	Gambling task average RT (punish-larger)
Gambling_Task_Punish_Median_RT_Smaller	Gambling task average RT (punish-smaller)
In-Scanner Behavior (Relational Task)
Relational_Task_Match_Acc	Relational Task Accuracy (Matching)
Relational_Task_Match_Median_RT	Relational Task Median RT (Matching)
Relational_Task_Rel_Acc	Relational Task Accuracy (Relational)
Relational_Task_Rel_Median_RT	Relational Task Median RT (Relational)
In-Scanner Behavior (Emotion task)
Emotion_Task_Face_Acc	Emotion task accuracy (face)
Emotion_Task_Face_Median_RT	Emotion task median RT (face)
Emotion_Task_Shape_Acc	Emotion task accuracy (shape)
Emotion_Task_Shape_Median_RT	Emotion task median RT (shape)
Fluid Intelligence
PMAT24_A_CR	Raven's Progressive Matrices - # Correct
PMAT24_A_SI	Raven's Progressive Matrices - # Skipped
PMAT24_A_RTCR	Raven's Progressive Matrices - Reaction Times (Correct Only)
Delay Discounting
DDisc_AUC_200	Delay Discounting AU-ROC ($200)
DDisc_AUC_40K	Delay Discounting AU-ROC ($40k)
NIH Cognition Toolbox
PicSeq_AgeAdj	Picture Sequence Memory (episodic memory)
CardSort_AgeAdj	Dimensional Change Card Sorting (cognitive flexibility)
Flanker_AgeAdj	Flanker Task (attention/inhibitory control)
ReadEng_AgeAdj	English reading ability
PicVocab_AgeAdj	Picture Vocabulary
ProcSpeed_AgeAdj	Pattern Completion Processing Speed
ListSort_AgeAdj	List Sorting (Working Memory)
NIH Psychological Well-Being Toolbox
LifeSatisf_Unadj	General Life Satisfaction
MeanPurp_Unadj	Meaning and Purpose in Life
PosAffect_Unadj	Positive Affect
Visuospatial Processing (Variable Short Continuous Penn Line Orientation Test)
VSPLOT_TC	Correct Responses
VSPLOT_CRTE	Reaction time divided by expected clicks
VSPLOT_OFF	Total positions off for each trial
Attention (Short Continuous Penn Test)
SCPT_SEN	SCPT Sensitivity
SCPT_SPEC	SCPT Specificity
Penn Word Memory Test
IWRD_TOT	Total # of correct responses
IWRD_RTC	Reaction time for correct responses
Sensory
Noise_Comp	Noise sensitivity
Odor_AgeAdj	Odor sensitivity
PainInterf_Tscore	Pain intensity and interference
Taste_AgeAdj	Taste sensitivity
Mars_Final	Visual contrast sensitivity
In-Scanner Behavior (Working Memory [N-back])
WM_Task_2bk_Acc	Working memory task accuracy (2-back)
WM_Task_2bk_Median_RT	Working memory task RT (2-back)
WM_Task_0bk_Acc	Working memory task accuracy (0-back)
WM_Task_0bk_Median_RT	Working memory task RT (0-back)
In-Scanner Behavior (Social Task)
Social_Task_Perc_Random	Social task % guessed random
Social_Task_Perc_TOM	Social task % guessed TOM
Social_Task_Median_RT_Random	Social task Median RT on Random
Social_Task_Median_RT_TOM	Social Task Median RT on TOM
In-Scanner Behavior (Language task)
Language_Task_Story_Acc	Language task accuracy (story)
Language_Task_Story_Median_RT	Language task median RT (story)
Language_Task_Story_Avg_Difficulty_Level	Language task average difficulty (story)
Language_Task_Math_Acc	Language task accuracy (math)
Language_Task_Math_Median_RT	Language task median RT (math)
Language_Task_Math_Avg_Difficulty_Level	Language task average difficulty (math)
