# Supplementary material for: An integrated multimodal model of alcohol use disorder generated by data-driven causal discovery analysis
Source: Commun Biol. 2021 Mar 31;4:435. doi: 10.1038/s42003-021-01955-z (PMC8012376; doi:10.1038/s42003-021-01955-z)
Supplement: Supplementary file 10 — Supplementary Data 7 [file 42003_2021_1955_MOESM10_ESM.xlsx]

## Sheet: Sheet1
Variable	mean	sd
ASR_Witd_T	53.5	5.8
ASR_Anxd_T	53.9	6.3
ASR_Soma_T	53.9	5.9
ASR_Thot_T	53.7	5.7
ASR_Attn_T	55	5.7
ASR_Aggr_T	52.5	4.1
ASR_Rule_T	53.8	5.2
ASR_Intr_T	53.8	5.4
DSM_Depr_T	53.9	5.8
DSM_Anxi_T	53.3	5.3
DSM_Somp_T	54	5.7
DSM_Avoid_T	54.5	6.1
DSM_Adh_T	54.9	5.9
DSM_Antis_T	52.9	4.7
SSAGA_ChildhoodConduct	0.5	0.8
SSAGA_Depressive_Sx	1.3	2.5
MMSE_Score	29	1
PSQI_Score	4.7	2.7
PMAT24_A_CR	17	4.7
PMAT24_A_SI	2.9	3.8
PMAT24_A_RTCR	15943.5	9241.8
DDisc_AUC_200	0.3	0.2
DDisc_AUC_40K	0.5	0.3
PicSeq_AgeAdj	105.4	16.4
CardSort_AgeAdj	102.6	9.7
Flanker_AgeAdj	102.1	9.9
ReadEng_AgeAdj	107.2	14.6
PicVocab_AgeAdj	109.4	14.8
ProcSpeed_AgeAdj	104.3	19.8
ListSort_AgeAdj	103.7	13.2
AngAffect_Unadj	47.5	8.2
AngHostil_Unadj	50.5	8.6
AngAggr_Unadj	51.9	8.8
FearAffect_Unadj	50	7.9
FearSomat_Unadj	51.7	8.2
Sadness_Unadj	46	7.8
LifeSatisf_Unadj	54.7	9.3
MeanPurp_Unadj	52	8.8
PosAffect_Unadj	50.3	7.8
Friendship_Unadj	50.5	9
Loneliness_Unadj	50.9	8.6
PercHostil_Unadj	48.6	8.6
PercReject_Unadj	48.4	8.7
EmotSupp_Unadj	51.5	9.5
InstruSupp_Unadj	48.2	8.9
PercStress_Unadj	48.1	9.1
SelfEff_Unadj	51.1	8.3
VSPLOT_TC	15	4.4
VSPLOT_CRTE	1156.2	356.1
VSPLOT_OFF	23.7	14.2
SCPT_SPEC	1	0
SCPT_SEN	1	0.1
IWRD_TOT	35.6	2.9
IWRD_RTC	1558	296.8
ER40_CRT	1829.9	320.9
ER40ANG	6.8	1
ER40FEAR	6.9	1.2
ER40NOE	7.1	1.2
ER40SAD	6.8	1.1
ER40HAP	8	0.2
NEOFAC_A	33.7	5.8
NEOFAC_O	28.4	6.2
NEOFAC_C	34.5	5.9
NEOFAC_N	16.5	7.4
NEOFAC_E	30.8	6
PainInterf_Tscore	45.5	7.5
Noise_Comp	4.4	1.5
Odor_AgeAdj	98.1	11.2
Taste_AgeAdj	93.7	14.6
Mars_Final	1.8	0.6
Emotion_Task_Face_Acc	98.4	3.6
Emotion_Task_Face_Median_RT	786.4	132
Emotion_Task_Shape_Acc	96.6	4.4
Emotion_Task_Shape_Median_RT	766	114
Language_Task_Story_Acc	94.3	8.5
Language_Task_Story_Median_RT	3303.9	328.4
Language_Task_Story_Avg_Difficulty_Level	10.4	1.5
Language_Task_Math_Acc	83.8	9.8
Language_Task_Math_Median_RT	3799.7	310
Language_Task_Math_Avg_Difficulty_Level	2.6	0.6
Relational_Task_Match_Acc	87	11.9
Relational_Task_Match_Median_RT	1446.8	256.8
Relational_Task_Rel_Acc	65.7	17.8
Relational_Task_Rel_Median_RT	1994	425.9
Gambling_Task_Reward_Perc_Larger	50.9	13
Gambling_Task_Reward_Median_RT_Larger	416.2	116.8
Gambling_Task_Reward_Median_RT_Smaller	422	118.9
Gambling_Task_Punish_Perc_Larger	51.2	10.8
Gambling_Task_Punish_Median_RT_Larger	398.4	119.2
Gambling_Task_Punish_Median_RT_Smaller	404.4	118.3
WM_Task_2bk_Acc	83.8	10.5
WM_Task_2bk_Median_RT	963.2	143.3
WM_Task_0bk_Acc	90.4	10.3
WM_Task_0bk_Median_RT	762.7	129.3
Social_Task_Perc_Random	44.3	9.9
Social_Task_Perc_TOM	49	7.7
Social_Task_Median_RT_Random	1059.8	366.2
Social_Task_Median_RT_TOM	1014.4	290.2
SSAGA_Income	5.1	2.1
SSAGA_Educ	15	1.8
