# Supplementary material for: An integrated multimodal model of alcohol use disorder generated by data-driven causal discovery analysis
Source: Commun Biol. 2021 Mar 31;4:435. doi: 10.1038/s42003-021-01955-z (PMC8012376; doi:10.1038/s42003-021-01955-z)
Supplement: Supplementary file 11 — Supplementary Data 8 [file 42003_2021_1955_MOESM11_ESM.xlsx]

## Sheet: Sheet1
AUD_Symptoms	Visual1	Visual2	Somatomotor	CinguloOpercular	DorsalAttention	Language	Frontoparietal	Auditory	DefaultMode	PosteriorMM	VentralMM	OrbitoAffective	GambleRT	FluidCognition	Somaticism	Externalizing	SocialSupport	NegativeAffect	Inattention	CrystalizedIQ	NBackTask	ProcessingSpeed	Internalizing	LanguageTask	Visuospatial	Avoidance	PositiveAffect	DelayDiscounting	RelationalTask	Agreeableness
3	0.01266	0.20295	0.11626	0.11054	0.14673	0.12398	0.097288	0.037882	0.13389	0.032562	0.031767	0.010969	-1.76539	1.1156	-0.352403	-0.294643	-0.63886	0.325794	0.864158	1.78731	-1.30375	-1.17998	-0.745496	1.46147	1.57551	-0.785964	-0.163936	0.9017	-0.978157	-1.0558
0	0.018731	0.22269	0.10908	0.11794	0.14133	0.11213	0.086682	0.022602	0.10801	0.031503	0.024119	0.005103	-1.73291	1.15507	-0.484649	0.265658	0.277109	-0.75153	0.368181	1.00342	-1.21552	-1.27049	-0.976216	0.941371	1.11111	2.94225	-0.0914816	-0.213476	0.147128	-0.627499
3	0.034558	0.32738	0.28175	0.12553	0.14232	0.15499	0.089842	0.059391	0.13088	0.041693	0.068379	0.0091137	-1.70625	-1.2532	-0.715058	1.15759	0.178352	1.0028	-0.139433	0.243183	-1.66662	-1.66702	1.25671	1.75219	0.819708	0.917031	-0.534198	-0.137669	-0.0672621	1.07982
0	0.026217	0.26708	0.23419	0.1136	0.15923	0.14541	0.10996	0.034847	0.1331	0.033809	0.030248	0.0085926	-1.68225	-1.00083	-0.671756	-0.569977	1.82543	-2.08136	0.227842	0.0880788	-2.10744	-0.353209	-0.289678	-0.451074	-0.420342	-0.673279	0.397628	-0.558338	-1.24667	0.36095
2	0.044631	0.28774	0.30652	0.20131	0.20228	0.24379	0.15836	0.085669	0.18125	0.063967	0.076999	0.02249	-1.62738	1.21865	-0.612136	-0.361345	-0.478639	-0.483195	-0.86004	0.723942	0.0191816	-0.0541182	-0.697607	1.41754	0.558972	-0.160189	1.21949	0.550616	0.664966	1.00114
0	0.027165	0.20407	0.16157	0.10936	0.11662	0.13547	0.090182	0.045385	0.12868	0.041401	0.036474	0.011573	-1.60853	-1.87475	-0.692376	-0.00191606	-0.0367059	-0.189123	-0.100499	0.961557	-0.862174	-0.540734	-0.589694	1.63534	-0.207271	0.27379	0.799652	-1.25792	0.550988	0.135841
1	0.010279	0.11596	0.10747	0.079023	0.090311	0.086289	0.063018	0.021167	0.10861	0.019936	0.034645	0.0081609	-1.59717	0.700774	-0.658788	1.03773	-0.736549	-0.716474	1.03307	-0.879358	-0.804508	-0.992092	-0.410083	-0.853683	-0.897788	0.0720042	0.730934	0.850786	-2.57543	-0.484919
0	0.020797	0.23626	0.15512	0.12497	0.16389	0.15943	0.10311	0.0488	0.12321	0.047378	0.031086	0.0079525	-1.59665	0.0639046	0.766497	-0.484409	0.474047	0.25811	-0.389966	-0.255834	-1.30391	-1.1114	-0.371265	1.56206	1.06122	-0.652574	0.31709	0.327791	-2.38987	1.31142
2	0.024331	0.25883	0.2159	0.12908	0.15609	0.1514	0.099582	0.058	0.12525	0.04689	0.05733	0.0063234	-1.59251	0.574069	-0.246207	-0.361413	1.33555	-0.830805	0.325285	0.212516	-0.0939957	-0.899565	-0.678709	1.64972	1.0416	-0.126262	0.759073	-0.679131	0.153583	0.346979
0	0.01682	0.1927	0.10458	0.091439	0.12612	0.11326	0.083594	0.028711	0.074122	0.025896	0.038023	0.010073	-1.58936	-1.77463	2.1671	0.202372	-1.12423	0.800214	-0.0749669	-1.30107	-0.837486	-0.771327	-0.34085	-0.183646	-2.14505	-0.869272	-0.210015	-1.16013	-0.484736	0.420439
0	0.044295	0.31341	0.27745	0.16971	0.2293	0.1761	0.14152	0.063795	0.15648	0.088924	0.04807	0.011773	-1.58069	-0.146721	0.704746	1.806	0.0275832	1.43522	1.98814	-1.78285	-1.40402	0.332912	1.13906	-2.11781	-2.4246	1.69399	0.414847	-0.751427	-0.148214	1.00091
0	0.036458	0.27428	0.23751	0.12906	0.13705	0.17649	0.0891	0.063771	0.13845	0.051023	0.089514	0.015347	-1.58041	0.437663	-0.59856	1.53058	0.325213	0.998557	1.69428	-0.00111262	-0.989206	0.4962	2.77436	1.11158	0.405605	-0.110836	-0.745355	-0.376554	-0.189293	-0.221919
3	0.012579	0.16818	0.095651	0.11419	0.11783	0.1027	0.079369	0.025259	0.10674	0.023739	0.034353	0.0076149	-1.57462	-0.438564	-0.662174	-0.459228	1.08763	-1.59391	-0.968519	-0.792857	-1.44479	-1.16564	-0.438385	0.0371041	-0.397884	-0.303244	0.567522	-0.342525	0.204386	-0.481236
0	0.010097	0.13416	0.086335	0.077533	0.099105	0.10094	0.076941	0.023307	0.10301	0.033658	0.029536	0.0091053	-1.57044	0.301709	-0.662808	-0.50665	1.12384	-2.14879	-0.848714	1.82552	-1.33624	-1.84227	-0.470129	-0.511447	0.652255	-0.483181	0.727896	-0.305378	-2.49597	-0.572056
3	0.032962	0.24721	0.20498	0.16231	0.15224	0.14805	0.11838	0.04567	0.13972	0.046607	0.033359	0.0069323	-1.56698	-2.02141	-0.70313	-0.667476	0.575193	0.358382	-0.817448	-0.0651133	-1.39979	0.829321	-0.505897	1.44024	0.744512	-0.70313	0.761405	-0.707434	0.26511	-1.16151
1	0.043955	0.37893	0.24887	0.18433	0.24583	0.19474	0.1498	0.053514	0.1498	0.067889	0.10518	0.0082153	-1.54101	-0.296239	-0.676147	0.356024	0.671516	-1.64222	-0.383204	0.231057	-1.35507	-0.563859	-0.57889	0.354719	0.32246	-0.46026	-0.468505	0.697698	-1.48413	0.260701
0	0.031349	0.27426	0.20632	0.16834	0.19963	0.14384	0.11134	0.044842	0.13216	0.04809	0.066675	0.0072191	-1.52705	0.51669	-0.322008	-0.823964	-1.71307	0.867741	0.197964	1.32065	-1.67542	-1.04806	0.470119	0.773457	-0.13613	4.5777	-2.1495	-0.428134	-0.120463	1.75851
0	0.041249	0.35731	0.24856	0.21016	0.2146	0.19073	0.15273	0.086823	0.20385	0.056902	0.072943	0.018325	-1.521	1.13967	1.02894	-0.719758	0.297523	-0.260485	0.538199	0.996521	-1.40926	-1.39318	-0.767749	0.165998	1.27854	-0.152904	-0.224926	0.0445511	-0.931565	-0.478539
0	0.021572	0.16982	0.19894	0.14979	0.15007	0.12529	0.11186	0.047919	0.14066	0.025141	0.034725	0.015079	-1.51297	-0.160795	-0.351505	-0.543761	-0.818832	1.04086	0.108911	-0.134131	-1.54372	-0.348521	1.58749	-0.1295	-0.044394	1.81092	0.292348	1.81035	0.313748	-0.790076
0	0.012914	0.14441	0.089404	0.12372	0.16182	0.13168	0.11177	0.04062	0.12703	0.034799	0.058988	0.0052247	-1.50782	0.750577	-0.660351	-0.820324	-1.13373	0.511658	-0.895211	-0.438001	-0.0775049	-1.55145	-0.75976	-0.0912261	0.0644896	0.53139	-0.485016	2.18899	-0.415755	-0.827215
0	0.021895	0.19804	0.11113	0.12746	0.14585	0.11599	0.069262	0.036203	0.12139	0.027252	0.032712	0.0089962	-1.50391	-0.414875	1.08519	-0.672468	1.15965	-0.486866	-1.01429	0.634646	0.201588	-0.301629	-0.517705	-0.776573	-0.216984	-0.629597	0.536045	1.43179	-0.795198	-0.203252
1	0.036881	0.30934	0.21012	0.12123	0.16233	0.16975	0.10571	0.045827	0.12003	0.052982	0.054691	0.011526	-1.45352	1.30613	0.744979	-0.371937	0.619957	-1.12258	-0.936263	-0.33898	0.483363	-0.632284	-0.650381	0.685236	0.175466	-0.288711	0.332958	1.59311	-1.40651	-0.726238
2	0.021463	0.27336	0.18324	0.10312	0.15282	0.11369	0.092837	0.049135	0.14058	0.031949	0.050116	0.0089315	-1.4466	0.896465	0.103067	-0.242007	0.434224	-0.177006	-0.294077	0.133574	-1.79872	-1.27404	-0.480263	0.37482	0.823676	-0.763401	1.33829	0.563165	-1.20453	0.561009
5	0.02782	0.24515	0.16107	0.089401	0.11726	0.12849	0.070829	0.054626	0.11091	0.039792	0.036605	0.0041635	-1.4444	0.35165	2.70452	7.66246	-0.803181	2.38721	3.01066	-0.788574	1.5316	0.929256	2.77043	0.901934	0.638647	3.82895	2.77775	0.811109	-1.44426	0.766397
1	0.025382	0.33193	0.17466	0.12026	0.16666	0.15361	0.099251	0.059667	0.1506	0.045037	0.047685	0.0090529	-1.4305	0.926004	-0.617857	-0.398273	0.200132	-0.882588	-0.771011	0.272458	-0.96972	-0.824997	-0.489887	1.63124	0.178185	-0.480798	1.28946	-0.269247	-1.05382	0.910533
0	0.028277	0.34961	0.19751	0.15946	0.21201	0.18369	0.13357	0.056259	0.14514	0.05562	0.066163	0.0080076	-1.42298	0.42662	0.20525	-0.518208	1.62783	-1.11633	-0.0251565	-0.068099	-0.702519	-0.505346	-0.587726	0.682513	-0.337222	-0.359215	0.241666	-0.380087	-0.0152747	-0.0820548
0	0.03153	0.2607	0.22938	0.13869	0.18821	0.14313	0.10742	0.066707	0.11898	0.05078	0.032856	0.0053942	-1.41396	0.623294	-0.258306	-0.42227	1.30635	-1.02943	-0.700396	-0.652346	-0.763904	-0.502522	-0.517903	1.28244	0.371245	-0.213649	1.04564	-0.837329	0.512657	-0.0888022
2	0.022244	0.27485	0.20831	0.14284	0.199	0.14915	0.11432	0.040189	0.13017	0.050883	0.04912	0.0075166	-1.41059	0.754404	-0.695479	1.33254	0.211028	0.60244	-0.431531	0.384845	-1.28417	-1.20948	-0.0700537	1.12453	0.396931	0.278636	-0.648475	0.209722	-0.885847	0.212914
0	0.016876	0.16556	0.10774	0.098896	0.13972	0.12114	0.092392	0.023146	0.10652	0.03827	0.04254	0.00612	-1.39817	-1.18472	-0.747622	-0.691152	-0.86207	0.826329	-0.751554	1.14893	-1.26405	-0.576193	0.169432	1.38298	-0.700592	-0.466369	-0.959958	1.42428	0.929028	0.470513
5	0.035691	0.33322	0.25159	0.17288	0.20787	0.19717	0.15086	0.073178	0.18908	0.058097	0.052544	0.010962	-1.39132	0.193203	0.653741	1.6926	-0.144187	0.496821	1.09333	0.526896	-0.259981	-0.905043	-0.738762	1.28629	1.40203	0.657886	-0.590358	0.125335	0.476576	-0.150165
0	0.033952	0.24716	0.19907	0.14252	0.16515	0.14782	0.10806	0.048179	0.15902	0.052211	0.039282	0.0087872	-1.3893	0.737288	-0.614464	0.89004	-0.595212	0.493551	0.594489	0.0777394	-0.0652473	-0.589491	-0.719989	0.695052	-0.144942	0.054906	0.922901	-0.931949	-1.01166	1.77592
0	0.03438	0.25594	0.23446	0.18404	0.2205	0.20652	0.15234	0.075445	0.14713	0.068885	0.10223	0.0062484	-1.37324	0.569593	-0.671198	-0.44385	0.631366	-1.72637	-1.01712	0.436254	-0.870705	-2.1171	-0.581993	1.56105	0.266167	-0.160198	0.513245	0.138197	-1.17814	-0.748862
4	0.01784	0.23794	0.17655	0.10147	0.10663	0.12748	0.081493	0.032362	0.12193	0.035643	0.049425	0.0067869	-1.37102	0.55151	-0.29578	0.748627	0.0527086	0.241943	0.0249998	-0.410197	-1.37154	-1.27007	-0.19502	1.08749	-0.314959	0.481172	0.453052	0.158516	0.14105	1.7334
0	0.036622	0.30303	0.28145	0.1946	0.16399	0.17171	0.11198	0.087369	0.17171	0.06525	0.079964	0.010366	-1.3617	1.06432	0.760979	-0.0481245	-1.29656	0.378997	-0.442375	1.5657	-0.441526	-1.22672	-0.763187	1.56677	0.480997	-0.0632638	0.96889	0.194443	-1.48058	1.43032
2	0.019632	0.13692	0.11951	0.10543	0.12281	0.10631	0.092184	0.029163	0.10597	0.031388	0.030266	0.010791	-1.36073	1.41432	1.03705	-0.328757	-0.722225	0.0659948	1.4592	1.38977	1.90698	1.4492	0.00116698	0.253897	1.26675	2.01305	-0.614569	2.21289	1.59562	-1.47689
2	0.030789	0.24887	0.20686	0.11379	0.14336	0.11346	0.084475	0.058718	0.1203	0.039249	0.03222	0.007274	-1.35727	-1.95966	1.31065	2.20842	-1.09015	1.66143	0.436102	0.23682	-0.623546	0.430274	3.23524	-1.3494	-0.320939	0.0694154	0.19617	1.28375	0.0408508	0.752271
0	0.01271	0.17411	0.11626	0.094995	0.1359	0.091179	0.086175	0.032324	0.093672	0.020301	0.033696	0.0053261	-1.35243	-1.91533	0.183023	0.595616	-0.187983	0.149272	-0.00807031	-0.557837	0.800054	0.70248	-0.954526	-0.364918	-0.95499	1.22313	0.579657	-1.11989	0.088291	-0.0174597
0	0.016945	0.20174	0.18261	0.10512	0.15158	0.15019	0.083892	0.032687	0.12786	0.030895	0.03797	0.0095667	-1.32753	-0.730872	0.361573	0.350767	-0.135015	0.239762	-1.00164	0.435051	-0.818028	-0.544946	0.246252	1.63555	1.0711	0.974179	0.365815	0.951767	-0.379994	0.640198
0	0.014274	0.16818	0.12638	0.10621	0.13025	0.091654	0.087658	0.024443	0.094081	0.024793	0.030402	0.0033338	-1.3239	0.72454	2.5156	-0.522914	2.13793	-0.112932	0.38749	-0.578956	-0.396056	-0.0673249	2.80945	0.0823028	0.299221	0.215592	0.627954	0.175317	0.346903	-0.958852
0	0.041118	0.2636	0.20688	0.20491	0.21107	0.21123	0.17211	0.061525	0.19105	0.060053	0.054179	0.011796	-1.31953	-0.0190778	1.11048	-0.580537	1.02814	0.172734	0.0627529	0.0117806	-0.666989	-0.00304316	-0.436229	-0.431816	1.47565	-0.834971	0.591605	1.09903	-1.22717	0.13512
1	0.015636	0.18081	0.12828	0.10054	0.12659	0.094516	0.083397	0.026445	0.087978	0.026151	0.028335	0.0060247	-1.31086	0.702449	-0.668102	-0.387125	-0.387256	0.676606	-0.57839	0.112616	-0.236644	-0.579076	-0.0771472	-0.579621	0.38272	-0.08585	0.0508209	-0.518822	-0.393208	-0.82149
5	0.018325	0.18253	0.10212	0.1002	0.15348	0.12686	0.091967	0.033436	0.11646	0.030984	0.025904	0.0043713	-1.30869	-1.05002	1.82913	0.487652	-1.45583	1.6118	0.557775	-0.689764	-0.016041	-0.964773	0.217567	-0.417001	-0.987197	0.274461	-1.74664	0.115986	-0.745821	-0.613893
0	0.037957	0.30208	0.20004	0.181	0.20422	0.16538	0.13203	0.077711	0.17255	0.070094	0.044943	0.0085189	-1.30497	0.980546	2.23964	-1.10429	-0.34031	0.298918	-1.08328	1.18603	-0.574793	-0.981125	0.72876	-0.510212	1.00964	1.27212	-0.842944	-0.180037	-1.91624	-0.0433107
0	0.0264	0.27148	0.15869	0.13708	0.17098	0.12376	0.099804	0.045444	0.14665	0.037457	0.04632	0.0090029	-1.29989	-1.61701	-0.510216	-0.133468	-0.512886	-0.0692535	0.327707	-0.737776	-1.38928	-1.02045	-0.539064	0.0883231	-1.26292	0.578887	-0.445382	-1.44905	-2.23449	0.134193
0	0.027193	0.22296	0.12679	0.09511	0.15137	0.09889	0.10963	0.041697	0.10608	0.029083	0.022871	0.0047516	-1.2936	0.28702	-0.673429	-0.197205	1.94388	-1.55896	-0.725783	-0.272879	-0.92327	-0.633657	-0.296385	-1.62216	-1.12546	-0.665116	0.286502	0.825966	0.848385	-0.359865
0	0.036646	0.3708	0.30922	0.16051	0.22042	0.16768	0.11021	0.047358	0.15905	0.045812	0.047196	0.0074718	-1.29252	0.510332	-0.447523	0.0542035	-0.931308	-0.452028	0.125692	-0.199623	-1.09484	-0.916841	-0.729173	0.753508	1.19138	0.0237568	-0.500289	-0.799376	-1.20492	1.34688
0	0.019156	0.21049	0.10295	0.075694	0.13085	0.09881	0.070525	0.028849	0.082985	0.03648	0.034541	0.0057135	-1.28358	0.627778	-0.00127795	0.559947	0.172707	-0.0541156	0.304586	-0.663774	-1.56312	-1.10184	1.68057	0.264584	-0.929627	0.673734	0.283797	0.477772	-0.0575326	0.50205
0	0.018015	0.19706	0.12516	0.10131	0.11599	0.079857	0.079861	0.027021	0.093022	0.028448	0.027161	0.0056216	-1.28202	0.90899	-0.501894	-0.646198	-0.159157	0.673362	0.0466487	2.30646	-0.700425	0.0778788	-0.663846	0.898991	1.57845	-0.726227	-0.0293601	1.10183	-0.0747132	0.0910285
0	0.023463	0.30325	0.25274	0.14765	0.18177	0.20689	0.12664	0.063752	0.17155	0.043797	0.064302	0.0087645	-1.27486	0.30523	-0.694856	-0.60074	-1.58166	-0.193581	-0.46715	0.415112	-0.00287768	1.10032	-0.560961	-0.432224	-0.236536	0.18371	-1.2621	0.215203	1.06826	-0.222391
0	0.024088	0.34228	0.24416	0.099066	0.15568	0.15992	0.066935	0.03869	0.095839	0.05796	0.054686	0.0058541	-1.26251	-0.112995	-0.663581	-0.604393	-0.991232	0.286131	-1.14232	-0.428365	-0.692196	-0.454346	-0.84932	-0.982272	1.08506	0.829095	-0.299518	0.487723	-1.02297	-2.18301
0	0.029193	0.22009	0.17757	0.17759	0.20098	0.19492	0.17141	0.064039	0.20368	0.05758	0.11127	0.015232	-1.25886	0.800018	1.58942	-0.729285	-0.412772	2.03199	1.32332	0.614277	-1.38983	-0.794085	4.38754	0.658119	0.00078479	1.86468	-1.7973	0.612666	0.216696	0.0477462
2	0.045428	0.37297	0.27773	0.16576	0.21939	0.20196	0.11167	0.065086	0.1612	0.068909	0.067381	0.0085685	-1.25638	0.640381	0.302001	-0.679355	-0.364044	0.477121	0.749361	0.82821	-0.558221	1.06075	-0.370451	-0.0367065	0.0707863	0.557586	-2.03315	-0.403643	1.40454	0.22786
2	0.021734	0.21127	0.2189	0.13723	0.16143	0.14954	0.10569	0.069358	0.14323	0.038024	0.063184	0.011383	-1.25443	0.448001	-0.643119	0.467893	0.43259	-1.46718	-0.703761	0.338379	-1.28873	-0.581625	-0.619006	0.549363	1.12759	-0.669858	1.98318	0.122977	0.145099	-1.39406
0	0.016668	0.2103	0.14069	0.086207	0.13609	0.091618	0.06511	0.024318	0.084802	0.031433	0.023008	0.0059508	-1.24291	0.412753	-0.646386	-0.651314	2.04476	-1.98016	-0.987224	0.344867	-0.915135	-0.438995	-0.394968	0.958282	0.10687	-0.477106	1.37087	-0.883063	0.238603	-0.569877
0	0.018888	0.17856	0.14941	0.14073	0.16836	0.11295	0.10687	0.042896	0.11943	0.033344	0.036785	0.0087953	-1.24094	0.272403	-0.68135	-0.427813	1.56785	-2.16755	-1.12221	0.522844	-0.956475	-0.437435	-0.492268	0.216158	-0.370126	-0.440116	1.08513	1.46128	-0.482547	-1.79811
1	0.039841	0.28846	0.24313	0.16074	0.14349	0.18386	0.14849	0.064864	0.15118	0.059199	0.075503	0.018111	-1.23171	-0.561536	0.149682	1.47098	-0.702387	-0.0511278	0.438716	0.443002	1.72691	-0.612311	0.508746	-0.588071	-0.103974	0.112427	1.04916	-0.193545	-1.76406	-0.937232
0	0.022783	0.20345	0.10984	0.12167	0.14038	0.12207	0.084724	0.038564	0.11207	0.042864	0.027615	0.0083721	-1.23013	-0.926646	-0.652599	-0.500116	-0.200352	-1.55775	-0.192234	-0.145598	-1.50037	-1.01987	-0.525532	0.00356659	0.410864	-0.674684	0.316246	0.122247	-0.494478	-0.611253
0	0.028644	0.23008	0.21091	0.15351	0.2183	0.17917	0.13678	0.050058	0.19589	0.056313	0.029093	0.0080012	-1.22905	0.589305	1.08397	0.215563	-0.648921	1.1279	0.257413	-0.115539	-0.715498	-0.404794	1.21178	1.06131	-0.210481	-0.332726	1.48787	-0.481827	-1.48327	0.404651
4	0.039192	0.34389	0.24114	0.17049	0.20277	0.22184	0.15636	0.10507	0.20711	0.044755	0.052671	0.016304	-1.22754	0.913772	0.159659	2.5086	-2.53075	1.35399	0.989857	0.265507	-0.299177	0.269885	0.715184	0.541761	1.25934	1.77068	-0.213344	2.4137	1.11995	0.330152
0	0.0091564	0.11278	0.049651	0.06603	0.086367	0.052023	0.053458	0.015941	0.081905	0.015812	0.013317	0.0045923	-1.22026	-0.102788	1.02936	-0.565656	-0.94036	-1.73307	0.279537	-1.09851	-0.185914	1.30056	-0.00255322	-1.31128	-0.999822	0.0101472	-1.52376	-0.723299	-1.59886	-0.803492
0	0.015728	0.17757	0.14898	0.10998	0.11779	0.10194	0.075989	0.0356	0.11065	0.024274	0.042519	0.010279	-1.21636	0.4345	2.10014	2.53569	-1.96902	2.20429	0.327147	0.0139511	-1.79614	-1.4407	3.66813	-0.711974	-0.337905	2.75427	-0.803439	-0.98404	-1.43473	-0.154278
1	0.011449	0.19037	0.09455	0.090436	0.14708	0.10784	0.061351	0.024125	0.091178	0.02016	0.036632	0.0081293	-1.21117	-0.840427	-0.261711	-0.519696	1.05841	-2.06833	-0.856449	-0.999491	-1.09739	-1.06728	-0.457136	-0.508303	-0.490101	-0.437121	1.42558	0.668587	-0.316499	-0.87355
2	0.017734	0.20686	0.10877	0.11631	0.14665	0.093548	0.090876	0.03642	0.1164	0.035613	0.023624	0.0073528	-1.19771	0.839307	-0.452709	-0.589222	-0.104994	-0.92973	-0.472325	-0.27725	-0.00919022	-0.788541	-0.463324	-0.56232	0.0658447	-0.371923	-0.321546	-0.951138	0.175409	0.944576
0	0.037737	0.3387	0.21418	0.17339	0.19856	0.18954	0.15563	0.065788	0.18599	0.066017	0.047614	0.0074895	-1.19755	0.893982	-0.462162	-0.226522	-0.422704	0.0106463	0.621658	1.1421	-1.18345	-1.92691	-0.511365	0.32616	1.92529	-0.507239	-0.318684	1.356	-0.525158	0.734746
0	0.021716	0.2217	0.13669	0.12906	0.18253	0.1256	0.10087	0.042821	0.14774	0.034309	0.053115	0.0097626	-1.19358	-2.09141	-0.542144	-0.550943	1.33567	-1.26068	-1.03033	0.781886	-1.11114	-1.47515	-0.452727	1.1005	-1.03743	-0.358479	0.285848	-0.393365	-1.35017	-0.50606
0	0.036316	0.3142	0.21138	0.11284	0.20564	0.12326	0.095522	0.03992	0.12058	0.063172	0.028659	0.009742	-1.19349	0.91088	0.082635	-0.67297	-0.268307	-1.20002	-0.738704	-0.490293	-0.0769933	-0.130492	-0.576748	-0.620544	0.381242	-0.40481	0.80525	0.181214	-0.336329	-0.430484
0	0.016016	0.16389	0.095754	0.10271	0.16463	0.11754	0.082351	0.020524	0.14536	0.028298	0.023353	0.0087616	-1.18814	0.909136	-0.504989	0.213015	-1.02368	-0.231446	-0.498536	1.0147	-1.37069	-1.29064	-0.0858243	0.798494	0.51207	0.102298	-1.15564	0.243461	0.35432	1.13355
1	0.014105	0.16022	0.07415	0.071879	0.11535	0.060814	0.075228	0.025246	0.078052	0.019132	0.031479	0.0072524	-1.18735	0.727875	-0.64634	-0.869115	0.32186	-0.365166	-0.88245	0.230316	0.760728	0.749136	-0.488507	0.0527048	-0.0366856	-0.507252	0.25111	1.2408	-0.239317	-0.215541
0	0.050186	0.36578	0.22819	0.16863	0.20627	0.16232	0.14131	0.052901	0.16012	0.074904	0.062121	0.014081	-1.18691	-0.221018	-0.0142091	-0.497754	1.37871	1.15706	2.06784	-0.175997	-0.218978	-0.252265	0.478119	-0.558943	-0.847238	-1.15193	0.564563	0.910767	1.83356	0.846913
0	0.020133	0.27034	0.25638	0.10415	0.16318	0.15398	0.097738	0.048861	0.11971	0.045168	0.08123	0.006619	-1.17453	-1.27877	0.334854	1.3463	0.191091	-0.952788	0.302796	1.28929	-1.47795	-0.947718	-0.732125	0.925252	0.522188	-0.809864	0.606619	-0.183903	-1.11427	0.483386
0	0.022256	0.22225	0.18491	0.075592	0.13077	0.10701	0.065944	0.028598	0.080455	0.033222	0.048095	0.0061239	-1.16979	-0.0564949	-0.491948	0.669464	-0.863332	0.435456	1.65261	0.414564	0.161883	0.267728	-0.376278	0.524971	0.372243	1.10425	-0.486604	-0.675603	0.504413	1.39077
0	0.0081009	0.1169	0.059734	0.055401	0.078373	0.084812	0.044727	0.018845	0.10422	0.01532	0.016099	0.0048456	-1.16478	-0.189897	-0.659831	-0.296709	0.431607	0.172252	-0.692154	-0.424053	-0.439968	0.154289	-0.457484	0.187441	-0.707481	-0.759125	0.105829	-0.279831	0.0996274	-0.0807747
0	0.060294	0.453	0.31454	0.19798	0.2744	0.19639	0.17947	0.080142	0.19953	0.07819	0.048324	0.0089003	-1.1608	1.22227	-0.469732	-0.572372	-1.1534	-1.3083	-0.663182	0.225469	0.0364149	-0.230015	-0.584436	1.06291	0.757914	-0.554442	-0.931757	1.6655	0.021456	0.778693
2	0.045405	0.27607	0.24258	0.1568	0.24411	0.14662	0.13635	0.050343	0.15884	0.06099	0.06079	0.0074696	-1.16079	-1.91393	1.07208	0.0547208	-0.74987	1.27762	0.92491	-1.37176	1.89521	-0.208213	0.472942	-0.0152014	0.415961	0.844977	0.0440216	-0.558192	0.171677	0.767944
0	0.013634	0.19589	0.10427	0.081939	0.11819	0.10125	0.069087	0.022963	0.11938	0.024206	0.039521	0.0063202	-1.1527	-0.258868	-0.657455	-0.578094	0.266855	0.250162	-0.960452	0.620484	-0.468407	-0.346242	-0.558812	1.07695	1.24876	-0.552269	0.511551	0.623321	-0.375325	-0.381737
2	0.017704	0.2006	0.12259	0.11908	0.16078	0.13424	0.10555	0.042495	0.1479	0.03763	0.05576	0.0054275	-1.15253	-0.491956	2.63953	0.104057	0.481337	0.293107	0.886569	0.624772	-0.731642	-0.874055	0.30573	0.865213	0.135884	-0.311841	-0.837483	-0.276165	-0.70759	-0.822549
0	0.027815	0.24434	0.18166	0.13444	0.16741	0.1606	0.11131	0.050678	0.1517	0.046287	0.048073	0.0082515	-1.14139	1.13589	-0.80923	-0.241174	-0.0722757	1.78471	2.33659	1.83825	0.945035	1.90099	2.46228	1.06261	0.606599	-0.593549	-1.36815	0.33308	0.825756	-1.76535
1	0.014961	0.14354	0.13908	0.10895	0.11537	0.12829	0.087601	0.027343	0.12191	0.030183	0.023085	0.0069177	-1.1392	0.27656	-0.256885	-0.0504737	0.762277	-0.954624	0.0745891	-0.540438	0.0832756	-0.123242	-0.060076	0.260362	-0.230237	0.189192	0.565294	1.76553	0.378504	0.769425
1	0.03468	0.33636	0.27758	0.14719	0.15868	0.1379	0.092267	0.060068	0.13992	0.051791	0.048523	0.007835	-1.1385	-0.630176	-0.297314	-0.629994	-0.557945	-0.507848	-0.824873	-1.37929	-1.23414	-0.810404	-0.456335	-0.467831	-0.874707	-0.475403	-0.373918	-1.58137	0.00383289	-0.559995
3	0.01096	0.17215	0.12373	0.091172	0.13605	0.10444	0.059672	0.030713	0.093472	0.023176	0.030301	0.0075278	-1.13726	1.09642	0.284055	-0.160984	0.82278	0.285896	0.719462	0.248976	0.557934	-0.838853	1.41222	-0.474373	0.850828	-0.80834	-0.829763	0.79178	-0.278162	-0.813244
0	0.019013	0.16707	0.096552	0.09603	0.15728	0.12494	0.082869	0.030107	0.11325	0.029816	0.020392	0.0054365	-1.13711	-1.35063	-0.670271	-0.288935	-0.158913	0.440152	0.359464	0.591151	-0.521604	0.870134	-0.61478	0.295635	-0.612975	-0.567337	0.361484	1.14665	-0.0222499	0.25617
1	0.041033	0.297	0.25271	0.1578	0.22009	0.20557	0.12207	0.068476	0.1639	0.066481	0.065831	0.011443	-1.13481	1.15647	-0.449074	-0.42942	-0.0368704	-0.944835	-0.127524	0.86975	0.114361	-0.491199	-0.61171	0.859144	0.853396	-0.426881	0.820874	1.10566	-0.285172	0.889734
0	0.0386	0.33508	0.25468	0.14371	0.15406	0.17903	0.10985	0.054699	0.13944	0.055226	0.03309	0.0075084	-1.13188	-0.909639	1.70014	0.0313945	-0.281653	0.502983	2.12661	0.409494	-0.143709	0.943034	2.02381	0.381295	-0.732749	2.3552	-0.0764471	-0.515897	0.702037	1.22038
1	0.034722	0.27944	0.26202	0.17547	0.18	0.14865	0.10275	0.065639	0.14075	0.060905	0.038937	0.0073277	-1.11267	0.42125	-0.652955	-0.7229	0.674494	-0.873356	-0.713102	0.228029	-0.652469	-0.00217522	-0.356075	0.537032	-0.160794	-0.781756	0.427685	-0.752436	-0.267402	0.194918
1	0.045271	0.39097	0.24283	0.18751	0.2831	0.22404	0.17097	0.063824	0.18015	0.072154	0.05344	0.0075506	-1.1066	0.863908	-0.678062	0.443857	0.786676	-1.44166	-0.836134	0.643518	-0.00596393	-0.0527759	-0.532083	0.267072	0.829169	-0.775962	0.603545	-1.31374	-0.0995376	-1.44231
0	0.016597	0.1958	0.15618	0.12393	0.16358	0.11379	0.10935	0.036778	0.13376	0.034042	0.016208	0.0061191	-1.1021	0.866744	-0.652451	-0.597732	0.791134	-0.431339	-0.911674	-0.591536	-1.02041	-1.18142	-0.498445	0.202501	0.994642	-0.550848	-0.20075	1.0999	-0.914318	-1.20663
0	0.016313	0.21046	0.12892	0.10649	0.151	0.12504	0.087149	0.035185	0.099538	0.023954	0.024852	0.0089123	-1.09207	-2.26773	-0.580027	0.295875	-2.129	-0.11546	0.0970529	-1.90626	-0.478227	0.648844	-0.453643	-1.29945	-4.28431	-0.416437	-0.762718	-0.355887	-0.3775	-1.11184
0	0.020281	0.17795	0.12959	0.1095	0.16201	0.11724	0.093278	0.035723	0.10723	0.032528	0.032873	0.0062105	-1.09162	-1.84188	-0.68724	-0.667202	-0.460324	-1.37101	-0.284755	-0.805523	-0.740666	1.06663	-0.417507	-1.69295	-1.25905	-0.612639	1.05919	-0.261875	2.06076	-1.65605
1	0.036526	0.30343	0.24363	0.13319	0.19749	0.19779	0.10338	0.056654	0.1399	0.063571	0.081183	0.0059333	-1.08792	-1.37356	-0.665044	-0.10365	1.48923	-1.21081	-0.398305	-2.26662	1.53199	-0.549791	-0.314469	-0.886066	-2.20211	-0.68954	0.631006	-1.44584	0.921633	-0.492715
1	0.024915	0.21928	0.17912	0.15001	0.17999	0.12023	0.10777	0.042658	0.17296	0.032625	0.024992	0.013101	-1.07886	0.634134	-0.663134	-0.476012	0.287019	0.0483582	-0.619591	-0.507662	-0.606222	-1.33156	-0.495041	1.34544	1.04789	-0.649904	-0.601663	-0.383841	0.0506321	-0.416968
0	0.014906	0.24948	0.16303	0.11326	0.13165	0.10741	0.073327	0.034755	0.092264	0.027348	0.033261	0.0066372	-1.07588	-1.71534	-0.669551	-0.530878	0.26244	-0.517201	-0.787117	-0.433109	-0.340478	0.663187	-0.393275	-1.9491	-0.984558	-0.660746	-0.153482	-1.15879	-0.209565	-0.186074
0	0.029208	0.16296	0.16629	0.15967	0.20574	0.21049	0.12989	0.061547	0.14098	0.047333	0.057798	0.013875	-1.07454	0.804426	-0.448384	-0.0890581	-0.435436	-0.430066	0.576343	0.0232018	-0.752006	-0.632804	-0.581153	0.0297865	-0.309242	-0.610297	0.147446	1.19707	-1.2473	0.332159
1	0.012709	0.14988	0.093396	0.089281	0.10748	0.12262	0.079354	0.029643	0.10658	0.031645	0.038608	0.0086422	-1.0743	1.31686	3.04697	3.78962	-1.06212	0.952982	1.16944	0.610134	0.396195	-0.245399	1.75394	1.45617	1.67449	2.806	0.937621	1.42199	0.0646479	-0.844993
1	0.0098803	0.11415	0.047372	0.067239	0.099026	0.052515	0.057976	0.01611	0.079862	0.015929	0.035087	0.0043696	-1.07366	0.214655	-0.622094	-0.321832	0.214608	-2.25832	-0.459217	-1.35243	-1.03862	-1.63846	-0.38632	0.15803	0.10326	-0.634897	0.346574	0.655725	-2.15135	0.193079
0	0.020815	0.23343	0.11708	0.10455	0.1526	0.11543	0.086922	0.039538	0.1156	0.045187	0.025272	0.0069322	-1.07216	-2.20098	1.09342	-0.867196	-1.05807	1.08558	0.905487	-0.92684	-0.396244	-0.0307449	1.23815	-0.957416	0.428543	1.3587	0.0764994	-0.0448354	0.497602	0.898128
0	0.014084	0.21699	0.1312	0.093724	0.1456	0.10943	0.086794	0.025292	0.12002	0.02442	0.025368	0.0058371	-1.07073	-1.58548	1.34256	-0.85828	0.656431	0.60672	-0.172486	-0.192958	-0.912538	-0.54419	0.947721	1.52967	0.234142	0.534323	-0.29062	0.122929	0.292118	-0.265684
0	0.013231	0.18507	0.1227	0.088067	0.10529	0.07691	0.072422	0.025689	0.11275	0.018953	0.04155	0.0034096	-1.06992	0.430789	-0.355488	-0.325594	1.18569	0.615513	-0.20337	0.111703	0.301581	-1.17159	-0.319123	1.62117	0.777837	-0.82537	-0.202336	0.262059	0.0457636	-0.596314
0	0.012487	0.11298	0.077935	0.080681	0.094593	0.06484	0.065414	0.014683	0.081077	0.021822	0.011519	0.0041863	-1.06902	0.210869	-0.663396	-0.389427	-0.423471	-0.519904	-0.635968	0.128712	-0.631561	-0.175472	-0.483114	-0.0591007	0.33612	-0.721808	-0.515738	0.923542	0.821628	0.616417
0	0.024952	0.22588	0.19201	0.12948	0.17325	0.17484	0.16088	0.042484	0.12869	0.035951	0.026472	0.0072811	-1.06819	1.27173	-0.497196	0.959424	0.566224	-1.04231	-0.959582	0.871234	0.832307	-0.853176	-0.78874	1.27585	0.476475	-0.103324	-0.140387	1.05114	0.149285	0.161195
0	0.012408	0.20723	0.1843	0.12235	0.12293	0.12742	0.08264	0.042506	0.11236	0.032686	0.041324	0.0024116	-1.06779	-0.327501	-0.49058	-0.372168	0.263471	-1.28826	-0.930096	-0.277952	0.440571	0.71118	-0.611342	-0.410567	-0.828997	-0.24891	0.421774	2.28766	-1.10677	-0.612022
0	0.020726	0.26345	0.20737	0.12956	0.16279	0.15	0.095971	0.042652	0.13146	0.048193	0.037116	0.0073178	-1.06742	1.00648	-0.314757	-0.530536	1.15463	-0.536255	-0.149743	0.58587	-0.273652	-2.15497	0.354802	0.970454	-0.738794	0.99016	1.45948	1.46552	-2.52707	-0.828158
0	0.03497	0.32963	0.29377	0.14698	0.15056	0.15716	0.10566	0.071544	0.13351	0.059778	0.045118	0.0093839	-1.06687	0.437238	-0.700626	-0.890797	1.28552	0.0112209	-0.774061	0.497694	-0.594596	0.993297	0.995872	0.783186	-0.450208	0.163567	0.0042006	-0.654004	0.259988	0.106658
0	0.010683	0.19315	0.1534	0.078262	0.1207	0.063705	0.065525	0.041203	0.10405	0.022185	0.028834	0.0039944	-1.06026	-1.94733	-0.669921	-0.466617	2.14046	-1.72048	-1.0804	-1.39079	-0.858088	-0.0358677	-0.30867	-0.78978	-1.53432	-0.311846	0.7473	-0.738365	-0.269174	-0.556301
4	0.018707	0.24004	0.18728	0.12692	0.14979	0.13845	0.090678	0.045261	0.10304	0.033132	0.031066	0.0064077	-1.05799	-0.171229	-0.47941	-0.625336	-0.340882	-0.665042	-0.994872	0.0898604	-0.340915	-0.408566	-0.513487	-0.4065	0.00416046	-0.517926	1.04059	0.851555	-0.85743	-0.764254
0	0.035915	0.22809	0.23631	0.18523	0.20007	0.12807	0.13948	0.07618	0.16959	0.036298	0.061033	0.0098781	-1.05479	-0.00488713	1.40683	-0.243026	-1.10655	1.20148	0.391562	-1.40598	-0.862928	-1.99588	-0.371054	0.839942	0.132127	0.242665	0.579332	0.0878047	-0.431628	-0.000921992
0	0.04034	0.2676	0.30305	0.19361	0.17448	0.21516	0.13455	0.095172	0.18145	0.068941	0.060808	0.0084149	-1.05236	0.419448	-0.636649	-0.407159	1.68995	0.446408	-1.11004	-0.105096	-0.754677	-1.31959	-0.331116	0.689594	-0.160539	-0.647024	1.80316	-0.59371	-0.832527	-0.345212
4	0.009796	0.14359	0.10724	0.07916	0.11574	0.076041	0.066344	0.025998	0.097519	0.017655	0.030782	0.0038708	-1.05147	-1.58117	-0.629024	0.178698	-0.48477	0.427684	-0.0941571	-0.190192	0.19347	0.158268	-0.5775	-0.300581	0.254802	-0.465391	-0.117448	0.909309	0.75608	1.99274
2	0.025055	0.23444	0.16776	0.13461	0.18902	0.12532	0.10278	0.0387	0.13455	0.040848	0.044204	0.0099312	-1.04406	0.210172	-0.62871	-0.609369	-0.0777303	-0.616266	-0.936181	-0.11544	0.203811	-0.951522	-0.553491	1.18175	0.642564	-0.394913	0.734449	-0.135027	0.11798	0.135221
0	0.013394	0.27623	0.11546	0.12984	0.18485	0.091617	0.081457	0.02728	0.13625	0.02521	0.023625	0.0069148	-1.02943	-1.52236	-0.660846	-0.718863	-0.138155	1.5634	-1.00039	0.108476	-0.0126002	0.337841	-0.309672	-1.47184	-0.197186	-0.422076	-0.0491987	-0.308309	-2.26707	-0.622681
2	0.029458	0.33182	0.20232	0.17977	0.23537	0.16579	0.14257	0.053069	0.17626	0.056784	0.044725	0.014601	-1.02634	-0.98275	0.696736	-0.609449	0.464626	-0.811127	-0.932932	0.630203	-0.672097	-0.908939	-0.560721	1.145	0.932904	0.223272	-0.0456299	-0.79175	0.549462	0.334035
0	0.027415	0.30695	0.19876	0.13568	0.1545	0.13239	0.1215	0.057537	0.13932	0.029634	0.032197	0.0097681	-1.02384	1.36515	-0.632891	-0.778839	0.695651	-1.18188	-0.655074	0.728527	-1.08577	-0.403989	-0.697256	0.435669	1.0113	0.37792	0.121614	1.53372	-0.24472	0.412305
0	0.061398	0.4403	0.36485	0.24129	0.31492	0.30627	0.20816	0.084443	0.21757	0.14721	0.045971	0.0084613	-1.0196	-0.0280574	-0.356678	-0.588965	0.598337	-0.285697	1.03192	0.384334	-0.783833	0.522133	-0.48635	1.54466	-0.168423	-0.0797628	0.168383	0.791477	0.637574	0.0769288
1	0.035344	0.32042	0.29578	0.14792	0.17924	0.18911	0.10356	0.059422	0.12461	0.059771	0.058309	0.0086015	-1.01936	0.840269	0.277432	-0.6224	-0.0332798	-1.92189	-0.963955	-0.0358965	-1.11433	-1.3129	-0.597016	-0.472458	1.10374	-0.433437	0.966592	0.22287	-0.0359073	-0.769378
1	0.01415	0.30975	0.15937	0.10778	0.12622	0.16904	0.087452	0.030029	0.122	0.043638	0.033292	0.0070839	-1.00944	0.407661	0.825621	-0.632523	0.836454	-0.158886	-0.618777	-0.609237	-0.365953	-0.878089	-0.514474	1.20568	0.0743828	-0.672341	2.66293	-0.18775	-0.895222	0.522267
5	0.013238	0.19408	0.09669	0.089691	0.14666	0.1205	0.065548	0.021859	0.10076	0.024039	0.016999	0.0053945	-1.00649	0.574433	-0.675419	0.507138	-0.650829	0.427506	-0.399624	-0.153759	-1.41212	-0.934225	0.21256	0.749277	1.67636	0.683146	-0.74617	-1.24878	-1.61866	-0.643371
3	0.030875	0.39067	0.27726	0.18272	0.22146	0.22183	0.11788	0.065735	0.18589	0.053732	0.040955	0.0067685	-1.00401	1.33386	-0.338789	-0.558549	-0.54944	0.477394	-0.973324	1.26034	1.01028	-0.211741	-0.324901	-0.211498	1.17634	-0.500598	-0.0306636	2.32469	0.514145	-1.11552
2	0.043059	0.3179	0.24822	0.13747	0.17563	0.13873	0.099525	0.054889	0.13888	0.064484	0.037928	0.010724	-1.00331	-0.225987	2.60262	0.0905819	-0.0098161	0.333544	-0.0796702	-0.414274	-0.435685	1.05838	-0.661697	0.156021	-1.08426	-0.727412	1.44376	-0.543385	0.285189	1.10241
1	0.012827	0.22916	0.13323	0.079065	0.11736	0.11422	0.087415	0.025651	0.08249	0.030342	0.041069	0.0072935	-1.00311	1.12212	-0.43843	-0.0377334	-0.567892	-0.500674	-0.450213	-0.554947	0.807282	1.12801	-0.660322	0.783445	0.388685	-0.415147	0.920155	1.3278	0.0487459	0.166407
0	0.014473	0.16934	0.10604	0.10237	0.15354	0.088265	0.07772	0.016288	0.12461	0.030414	0.029067	0.010827	-0.997351	0.416494	-0.468052	0.0335982	0.463367	-0.210391	-0.517073	0.745805	-0.401743	-0.868684	-0.366428	-0.596218	1.31625	-0.656513	0.443316	0.90723	0.712611	0.662426
0	0.023562	0.24565	0.18819	0.13514	0.13671	0.10682	0.10853	0.050071	0.14166	0.036616	0.046886	0.0068404	-0.996357	-2.13611	-0.546745	-0.164429	0.182256	0.00346482	-0.166377	-0.0754625	0.275301	-0.0224619	-0.16706	-1.25339	0.355391	-0.249549	-0.524895	0.886096	-0.617592	-1.32608
0	0.02903	0.25836	0.1449	0.12006	0.15995	0.1323	0.081484	0.04183	0.15321	0.035229	0.04974	0.0043612	-0.99421	0.972334	-0.638274	-0.0532002	-0.877681	0.258344	-0.711485	1.75613	-0.274666	-0.232934	-0.627405	0.376331	-0.243415	-0.508703	0.869762	-0.00416731	0.134934	0.251442
0	0.017231	0.40242	0.2124	0.13304	0.18024	0.16644	0.097793	0.057012	0.14126	0.042251	0.071017	0.0089606	-0.992968	1.05986	-0.440008	-0.494883	0.796324	-1.41754	-1.01019	0.497923	-1.74671	-1.67777	-0.508407	1.60016	1.13653	-0.274325	0.658815	1.16963	-1.84061	0.689499
0	0.032197	0.25651	0.23025	0.17316	0.21809	0.1569	0.13673	0.066461	0.1657	0.056351	0.033758	0.0087894	-0.992781	-1.45816	-0.233363	1.37562	-0.0193156	0.544424	0.905583	-1.08847	-1.91113	-1.30906	-0.642555	-0.322324	0.483525	-0.851201	1.21869	-1.13527	0.0723467	1.47667
0	0.020794	0.36324	0.26164	0.12563	0.20365	0.19845	0.08341	0.039629	0.092103	0.038237	0.070565	0.007594	-0.990412	0.758443	-0.647897	-0.687479	-0.695313	-1.87804	-0.584311	-0.198005	-1.28015	0.556897	-0.553563	0.963776	1.20208	-0.372786	-0.756451	-1.49333	-0.184497	0.560277
0	0.020029	0.24762	0.21572	0.13033	0.1198	0.13039	0.084616	0.051874	0.13388	0.033488	0.01726	0.0082476	-0.989063	-1.26727	-0.500235	0.398323	-0.410741	0.501521	-0.0720498	-0.745018	0.276855	0.711644	-0.637127	0.249882	-1.21006	-0.68515	0.482067	-1.43393	-0.0331205	-0.51095
0	0.015092	0.10506	0.085974	0.09332	0.12119	0.095981	0.080091	0.029794	0.11775	0.024649	0.033671	0.012381	-0.986642	1.05364	0.679241	-0.0904827	-1.00013	0.574335	1.74628	0.440561	-0.0653072	-0.0121859	0.892729	0.76434	0.290415	2.07694	-0.295203	0.624022	0.424296	-0.0644538
0	0.01573	0.18225	0.13076	0.073048	0.10957	0.07681	0.069126	0.032312	0.10279	0.024809	0.030807	0.006453	-0.98191	-2.13936	-0.669267	-0.705184	0.254907	-0.956252	-0.760934	-1.56681	0.0768974	0.326248	-0.459296	-1.3255	-2.63851	0.0790987	-0.600107	-0.545103	-2.01656	0.377324
0	0.013368	0.1499	0.077509	0.10776	0.099115	0.063175	0.072382	0.021734	0.1029	0.020098	0.020565	0.0033023	-0.981279	-1.39468	-0.657571	-0.554836	0.98187	-1.28464	-0.809988	0.337454	-0.356769	-1.06587	-0.393852	0.670641	-0.52485	-0.421206	0.940078	0.397866	-0.556228	0.467707
0	0.021085	0.30929	0.22131	0.11455	0.14577	0.13871	0.082292	0.056337	0.081861	0.04064	0.049855	0.00759	-0.981156	0.59689	-0.294014	-0.37297	1.52122	-1.43379	-0.285373	-0.074056	-0.367704	-0.90429	-0.496762	0.345392	0.544744	-0.483542	0.841055	-0.367401	0.705257	0.540451
1	0.023531	0.28516	0.1968	0.1209	0.14015	0.12532	0.081272	0.049807	0.094555	0.030711	0.030071	0.0094594	-0.979605	1.0276	0.225564	1.16714	1.7084	-0.37885	0.971264	0.00335909	-0.255415	-0.98922	-0.297965	1.12301	0.628726	-0.98664	3.05662	0.876934	-0.95318	-1.09126
0	0.023949	0.28052	0.30302	0.10967	0.1264	0.17778	0.085937	0.084969	0.11335	0.040358	0.056175	0.0098994	-0.97651	-1.69834	-0.341919	0.0943065	-1.03214	0.641667	0.0170332	-1.36066	0.268538	0.9531	-0.616301	-0.604506	-1.53926	-0.599535	-0.822692	-1.04459	-0.182408	0.424305
3	0.015767	0.15577	0.12359	0.098778	0.12204	0.11228	0.10742	0.025968	0.13315	0.033945	0.04506	0.0086638	-0.97621	-1.228	0.628571	0.0519093	0.166245	0.974578	3.05574	-0.742715	0.390442	-0.207026	1.57933	-0.616084	-0.452999	1.3682	-0.727727	0.200842	1.02188	-0.967667
2	0.015372	0.18187	0.095187	0.094701	0.14888	0.12994	0.077266	0.019817	0.13229	0.025594	0.039698	0.0063472	-0.975442	-1.72306	0.304223	-0.824596	-1.69522	2.95067	-0.861305	-0.835656	-0.455472	0.185317	2.68061	-1.58712	-0.564581	1.76836	-1.91753	-1.51822	-2.80659	-0.100671
4	0.023859	0.27637	0.21159	0.15362	0.17403	0.172	0.080116	0.05836	0.10553	0.053228	0.033374	0.0044871	-0.970401	-0.106664	-0.644058	0.0763693	-0.385425	-0.30204	0.0373582	0.672667	-0.554597	-1.10456	-0.478325	0.30208	-0.236518	-0.990684	0.668532	-0.193518	-1.64502	0.765139
2	0.018147	0.14715	0.11477	0.098975	0.10813	0.1118	0.092595	0.03018	0.14992	0.026125	0.048027	0.009343	-0.970337	-0.239241	-0.0692546	0.035751	-0.0621123	0.565641	0.592397	1.90202	-0.487789	1.06111	-0.778219	0.606086	0.117634	-0.829042	0.0343982	0.50915	0.161378	-1.28867
0	0.032788	0.20895	0.18243	0.14715	0.19379	0.22776	0.12673	0.04397	0.16098	0.055638	0.043489	0.0059703	-0.963669	0.60958	-0.513662	-0.243984	-1.55698	-0.00778264	0.0857343	-0.71267	-0.285965	-1.74272	-0.643565	0.0884284	-0.133019	-0.372058	-2.09855	-0.842467	-0.125904	0.709772
1	0.047194	0.30001	0.2767	0.24125	0.19294	0.17897	0.17791	0.087549	0.2006	0.059751	0.046648	0.0065962	-0.959535	-0.263975	-0.649171	-0.216926	1.03781	-0.87354	-0.5333	0.768954	-0.760513	0.566896	-0.538013	0.732288	0.161933	-0.54941	0.711014	1.76735	-0.347594	0.417599
3	0.020995	0.22463	0.15241	0.098796	0.17423	0.093182	0.086694	0.035307	0.11612	0.037015	0.038384	0.0078049	-0.956008	0.380804	-0.700949	2.96283	-1.35587	0.174087	0.379504	0.40642	0.438862	3.00653	-1.29921	0.352207	0.688152	0.0331487	0.016738	-1.02342	0.320511	-2.00634
0	0.017149	0.18746	0.088277	0.093244	0.13683	0.10128	0.07848	0.022486	0.096642	0.024853	0.035906	0.0082334	-0.955495	0.0785859	1.31804	0.219621	-1.87198	1.17522	-0.0617688	0.363619	0.00483583	0.97971	2.71419	0.575601	-0.636785	3.44321	-0.96305	0.264345	0.682176	0.960274
0	0.037931	0.39474	0.33753	0.1724	0.19795	0.22917	0.10346	0.088475	0.18953	0.071412	0.073411	0.016445	-0.945833	0.882384	-0.535313	-0.36364	-0.261593	-2.10039	-0.663375	0.464911	0.169348	-0.0888702	-0.617293	1.29862	-1.63793	-0.183604	0.335174	-0.788805	-0.263508	-1.0529
0	0.020306	0.22767	0.10422	0.13574	0.1478	0.13262	0.10648	0.049632	0.15497	0.028716	0.033676	0.0056645	-0.941941	0.882949	-0.457128	-0.601577	-0.0765751	-0.183843	0.225909	0.0127602	0.0536475	0.0610641	-0.73054	0.807009	0.873147	-0.183434	0.66455	1.44888	0.630407	-0.543427
0	0.020102	0.20248	0.15071	0.088282	0.13147	0.10021	0.066622	0.031204	0.10172	0.033073	0.025563	0.0033421	-0.934253	0.272091	-0.669835	-0.414215	1.59504	-1.14394	-0.99381	0.0377196	-0.487514	0.308495	-0.509994	-0.123625	-1.87594	0.198491	0.707804	-1.08377	1.47365	-0.385581
0	0.029528	0.33496	0.28777	0.14759	0.17181	0.17746	0.084921	0.070771	0.14223	0.052774	0.047388	0.0086336	-0.933829	1.13461	-0.703769	-0.574246	-0.762534	0.378985	-0.897905	0.603139	1.13568	0.352524	-0.317776	0.850822	0.436644	-0.511859	-0.744717	0.0550973	0.440962	-1.29791
0	0.055829	0.41884	0.31885	0.1986	0.29247	0.21242	0.17386	0.086548	0.20394	0.085666	0.044075	0.007053	-0.929709	-0.698788	-0.442258	2.21874	-0.392617	0.336674	-0.692285	-0.341956	0.00650882	-0.771615	-0.805493	-0.508419	0.266078	0.0804496	0.936658	-0.340542	-2.02995	0.878453
0	0.024826	0.25701	0.13301	0.11406	0.14734	0.12792	0.071863	0.040263	0.11709	0.044381	0.051269	0.010187	-0.929271	0.592215	-0.668358	-0.610294	0.333491	0.569545	-0.916398	-0.196714	0.986161	-0.0142652	0.652757	0.112006	-0.572098	-0.592572	0.707788	0.496305	0.0642694	-0.580989
0	0.038125	0.3539	0.28662	0.14085	0.18695	0.15071	0.09912	0.075557	0.15347	0.059219	0.062033	0.0084983	-0.929096	0.336785	-0.687654	-0.639978	-0.0611151	0.0114361	-0.65065	0.936303	-0.693945	-0.989312	-0.0989116	0.850022	0.739106	-0.507286	-1.17154	-0.796191	-0.390185	0.691235
1	0.032763	0.27539	0.18318	0.1394	0.17021	0.15588	0.11973	0.044478	0.15521	0.041155	0.034797	0.0059557	-0.928021	-0.950843	-0.672842	-0.502621	0.764581	0.0634544	-0.0715532	0.14971	0.644353	-1.00116	0.0117141	1.0414	-0.914766	-0.806127	0.365634	-0.684878	-2.47973	0.288736
0	0.048707	0.25284	0.28403	0.25475	0.24106	0.20091	0.17255	0.085599	0.19049	0.076486	0.056884	0.0089718	-0.926918	0.269283	-0.632825	0.0988688	-0.0170686	-0.217858	-0.411241	0.773906	-1.16468	-1.43491	-0.587441	1.6849	0.615012	-0.274496	0.541562	-0.272123	-0.767374	1.30474
4	0.039931	0.32566	0.2214	0.15305	0.21515	0.21514	0.12967	0.076841	0.17884	0.053464	0.037423	0.0089182	-0.926397	0.588179	1.44747	-0.210792	-0.0873517	0.153344	1.11059	0.553477	-0.726443	-0.0305893	-0.786585	0.195606	-0.131168	-0.725027	2.27016	-0.839245	0.535348	0.287004
0	0.041045	0.31999	0.22418	0.1886	0.2155	0.18628	0.16994	0.066013	0.18385	0.048312	0.03415	0.010335	-0.924388	0.982598	0.661619	1.21771	0.620266	-0.532086	0.114842	1.00363	-0.32565	-0.824238	0.620072	0.589783	-1.00608	0.188142	-0.00103291	-0.658359	-1.38155	-0.319118
0	0.012379	0.20544	0.11602	0.094972	0.13625	0.11254	0.073771	0.028464	0.1182	0.02786	0.046824	0.0098982	-0.924278	0.0382558	-0.20008	-0.520741	0.00988406	0.372455	0.897617	-1.47991	-0.393553	-0.239411	-0.658988	-0.971549	-0.380812	1.2254	1.71616	0.779218	-1.18017	0.633184
0	0.022996	0.29797	0.19073	0.13145	0.1685	0.12116	0.086753	0.049237	0.13275	0.043259	0.045248	0.0040264	-0.92427	-0.138346	-0.652376	-0.212458	-1.60727	-2.16896	-0.767955	-1.27756	-0.905228	-0.240715	-0.614819	-1.06099	-0.391267	-0.159723	-0.834199	0.0248872	-0.437027	-0.556669
1	0.016032	0.17566	0.1197	0.09071	0.13233	0.085914	0.11967	0.030261	0.12142	0.026393	0.042014	0.0089525	-0.916804	0.980324	-0.650222	-0.481149	1.32507	-1.91295	-0.853005	0.610469	-0.454205	-0.906953	-0.556825	1.32183	0.708306	-0.182423	0.262179	1.15445	-0.889211	-0.073587
0	0.0088859	0.15586	0.1777	0.10519	0.094419	0.13755	0.064946	0.052171	0.10684	0.02381	0.042968	0.0074682	-0.901752	0.648505	-0.663607	-0.427232	1.62003	-2.02036	-0.675621	0.178259	0.140651	0.831883	-0.559876	-0.945088	-0.102131	-0.515884	1.81428	1.00422	1.88303	-2.18629
0	0.012502	0.15925	0.11196	0.12356	0.13635	0.093978	0.089912	0.031437	0.14323	0.025717	0.030698	0.010654	-0.899828	0.386336	-0.695931	-0.776126	1.07995	-0.833648	-1.10605	-0.589011	0.562322	-0.636904	-0.158256	-1.00142	-3.69335	0.495434	-0.152141	-0.195912	-2.26172	-1.26064
0	0.013187	0.14838	0.092533	0.061786	0.053372	0.069663	0.05769	0.033456	0.078749	0.013993	0.016721	0.0089355	-0.893497	-0.268394	0.0650855	-0.134105	-1.0705	0.277443	-0.767022	-0.445703	-0.782335	0.187824	-0.577022	0.80014	-0.940675	-0.512319	0.101272	-0.973072	-1.30236	0.854187
3	0.0094352	0.09545	0.069695	0.063895	0.11118	0.05751	0.068733	0.014986	0.085206	0.019146	0.016172	0.0027232	-0.891741	-1.35521	-0.643492	-0.432714	0.787688	-0.809166	0.283512	-1.03046	-0.00804606	0.435036	-0.50089	0.777299	0.745647	-0.667024	0.0573508	-0.941327	-0.710256	0.345372
1	0.021833	0.17753	0.094848	0.13276	0.18822	0.091191	0.13284	0.029951	0.12551	0.028227	0.034828	0.011848	-0.891386	1.10183	-0.4728	1.10814	-0.757374	0.473758	1.09838	0.468417	-1.24491	-1.47295	-0.883398	0.900326	1.92033	-0.686988	-0.342249	0.471288	-0.587618	0.192269
0	0.020818	0.18902	0.10796	0.10716	0.16673	0.091397	0.080383	0.027882	0.10892	0.045052	0.028319	0.0062965	-0.889631	1.02231	-0.461935	-0.689198	0.333696	-0.705832	-0.893353	-0.187319	-0.867853	0.423064	-0.47475	0.550725	-0.171686	-0.536591	0.830287	-0.404049	-0.50707	-0.238434
0	0.013203	0.18198	0.095555	0.1149	0.15325	0.10434	0.077498	0.039965	0.13418	0.032433	0.03958	0.0075009	-0.889271	-1.07513	1.81049	3.30226	-2.89258	1.0997	-0.292858	-0.905582	1.47348	-1.22746	0.032493	-0.3866	1.1346	3.47017	-0.248601	-0.833565	-2.0235	1.84789
0	0.016337	0.17174	0.10048	0.10711	0.16987	0.12853	0.10755	0.027676	0.12882	0.023196	0.023309	0.0069289	-0.882843	1.2232	-0.450652	-0.99376	0.199831	0.531915	2.00672	0.93295	-0.978345	-1.15046	2.16169	1.05199	0.945017	1.95238	-1.5915	0.33678	0.534771	-1.27726
1	0.029346	0.2745	0.20206	0.10321	0.15902	0.10426	0.083974	0.037198	0.12932	0.042951	0.033507	0.007891	-0.879379	0.835933	-0.665126	-0.711828	1.78781	-1.53325	-0.847088	0.577561	-0.423447	1.58619	-0.471241	1.21906	0.447435	-0.554908	0.140009	0.0811617	0.283507	-0.54576
1	0.015478	0.19659	0.16422	0.11662	0.13981	0.11856	0.089069	0.037499	0.13978	0.032465	0.039986	0.0086316	-0.871636	0.249635	-0.650414	0.323911	0.972799	-1.05652	1.44219	0.0431409	-0.211085	-0.978569	-0.373572	0.59498	0.934288	-0.712985	2.05436	0.798028	0.663627	-1.45532
4	0.02692	0.28365	0.19576	0.15338	0.17591	0.12434	0.08866	0.045055	0.14929	0.034697	0.043296	0.0070371	-0.870814	-1.62829	-0.643306	1.24061	1.46346	-0.273468	0.608181	-0.0321515	-0.659547	-0.44886	-0.487386	0.940149	-0.746669	-0.323934	1.70869	1.65674	-1.62876	0.894995
1	0.018412	0.183	0.11288	0.075385	0.11086	0.083856	0.074217	0.027811	0.10235	0.031415	0.035513	0.0058827	-0.867967	-0.631707	-0.652682	-0.58359	0.032042	0.35112	-0.579181	-0.184727	-0.441492	0.0311625	0.0163107	-1.10693	-0.902227	-0.0141605	-0.0031968	0.799287	0.805309	0.787774
0	0.023015	0.2	0.15898	0.11026	0.13059	0.13151	0.1057	0.049187	0.12839	0.031505	0.012924	0.0085707	-0.867024	1.05183	-0.641604	-0.7341	-0.798039	0.0125935	-0.723875	0.0866943	-0.158355	-0.118041	-0.596579	0.322005	0.661592	-0.30975	-0.448343	0.984088	0.868111	0.595243
0	0.045733	0.37421	0.32098	0.17645	0.19575	0.2129	0.11206	0.10244	0.1404	0.069582	0.052372	0.0073706	-0.865243	0.0253962	-0.656629	-0.1328	0.634677	-0.71192	-0.323999	1.01389	-0.307554	0.437045	-0.361637	-0.375966	-0.243257	-0.712423	1.51584	-0.187347	0.110749	-0.979886
0	0.023892	0.2773	0.11603	0.11166	0.17543	0.12888	0.10548	0.03625	0.12904	0.031682	0.033852	0.0058852	-0.862578	0.758879	-0.491313	0.239298	-1.28472	-0.127208	0.434964	0.26499	-0.994839	-0.245778	-0.0934182	0.0965955	-0.230954	0.491982	-0.916988	-1.27632	-0.416259	1.07781
4	0.015988	0.17871	0.11384	0.1143	0.12975	0.10804	0.080239	0.032067	0.11003	0.032886	0.03666	0.013201	-0.860393	0.594006	-0.636448	0.952638	0.722022	-0.512611	-0.771455	0.343499	-0.433693	0.133764	-0.517353	0.174924	-0.236084	-0.81555	0.976851	-0.958723	0.550525	0.915406
0	0.061635	0.32871	0.23228	0.18707	0.20885	0.23229	0.17504	0.070696	0.15247	0.062666	0.059847	0.005138	-0.857537	-0.525734	1.74919	-0.829268	-0.230299	1.1065	1.70339	0.385801	-0.419066	-0.0660971	0.401644	0.461564	0.0441972	-0.342556	0.635735	-0.583552	0.966533	1.21109
3	0.020451	0.20255	0.13214	0.12216	0.17287	0.10502	0.08398	0.038609	0.10853	0.035823	0.037109	0.0086958	-0.855665	0.827114	0.179921	-0.174129	1.07892	-0.387058	-0.996329	0.253704	-0.133065	-0.160434	-0.593684	1.66171	0.836709	-0.624627	0.871602	-0.235861	0.44657	-0.565663
1	0.015304	0.22343	0.1556	0.077184	0.12275	0.11039	0.074254	0.04101	0.10684	0.030868	0.03589	0.0051985	-0.850542	0.780449	-0.514275	-0.466487	0.421823	0.518951	0.1951	0.603547	-0.653056	-0.659122	-0.266628	1.04187	-0.744592	-0.67747	-0.448817	0.373301	0.369542	0.470285
0	0.016723	0.19382	0.14101	0.097866	0.13495	0.12815	0.092627	0.052248	0.10791	0.02949	0.030243	0.0069559	-0.847693	-0.36993	-0.680883	0.595296	0.981966	-1.82162	-0.18111	1.04593	-0.358567	-0.772883	0.241287	1.04825	-0.0198351	1.69069	-0.809231	-0.881185	-1.06279	2.24209
3	0.011972	0.17511	0.10109	0.098931	0.13648	0.094201	0.07191	0.023132	0.12328	0.025307	0.024473	0.011156	-0.845286	-0.167839	-0.634266	0.725984	-0.856605	-1.20722	0.090286	-0.0167065	0.298139	-0.326252	-0.711834	-1.95967	0.0672138	-0.347198	0.482632	-1.35299	0.769934	-0.170253
0	0.0121	0.20077	0.086543	0.073502	0.11896	0.08967	0.053503	0.028077	0.10817	0.03025	0.023065	0.0059673	-0.834096	-0.0665023	0.0350991	0.619838	-1.38292	0.255534	-0.800873	0.256934	-0.794957	-0.377405	-0.848254	-0.898999	0.206273	0.19061	-0.931448	-1.20628	-1.25126	1.28206
1	0.04171	0.29207	0.29964	0.20615	0.18106	0.22015	0.17647	0.071915	0.23191	0.072454	0.069312	0.011233	-0.833413	1.39681	0.669222	0.13245	-0.632749	0.700753	-0.100149	1.26682	0.074967	0.140879	-0.769941	0.801536	1.16992	-0.816033	0.460462	-0.99226	0.960371	-0.396989
2	0.030754	0.26118	0.20447	0.15155	0.18804	0.1747	0.10296	0.060635	0.14163	0.048879	0.06317	0.0096307	-0.831206	-0.0153236	-0.486963	0.5821	1.10418	0.115366	0.290037	-0.783906	-0.401846	-0.997514	0.189681	0.266882	-0.914908	-0.439413	0.936186	0.160605	-0.822924	0.660706
1	0.012963	0.14879	0.088749	0.075132	0.09907	0.077317	0.083052	0.020011	0.10168	0.019351	0.020567	0.0061914	-0.829509	-0.514516	-0.396103	-0.852716	-0.778697	0.757566	0.542536	0.559483	-1.51315	0.438949	1.09272	-0.726254	-1.41551	1.27997	-1.6725	-0.897981	-0.795033	1.14378
0	0.018494	0.16394	0.15369	0.10326	0.11989	0.11227	0.072674	0.041249	0.11515	0.028627	0.035347	0.0078551	-0.828659	0.73111	-0.479937	1.39994	-2.21472	0.324368	-0.874925	-0.955672	0.0346454	0.0974172	-0.792875	-0.28111	0.692034	0.714831	-1.27531	-1.53998	-0.919798	-0.292282
4	0.038504	0.31415	0.23858	0.16592	0.20383	0.16765	0.11303	0.056145	0.14246	0.060665	0.040068	0.0068434	-0.823495	0.281443	-0.655962	-0.0773052	1.79023	-1.92973	-0.964593	0.207611	-0.719355	-0.283268	-0.378183	-0.780924	-0.528657	-0.872327	1.85184	-0.286668	0.00243558	-1.72364
2	0.035944	0.24882	0.18104	0.1538	0.20917	0.20196	0.1228	0.06149	0.14542	0.055063	0.066633	0.0038554	-0.82215	0.742369	1.71949	0.253914	-0.658939	-0.5803	0.585603	0.506325	-0.388985	-0.919454	-0.737738	0.764845	0.363052	-0.451817	-0.844444	-1.31046	-0.53124	0.685463
0	0.019492	0.24034	0.16818	0.10238	0.11895	0.14995	0.072318	0.030476	0.097564	0.031047	0.03817	0.0050236	-0.820913	0.96615	-0.628649	-0.466553	0.858882	-1.34876	-0.885683	1.47925	-1.15217	-0.672287	-0.540038	-0.0596983	0.602259	-0.553559	1.75227	0.848812	-0.694156	-0.513502
1	0.018151	0.1981	0.10696	0.12516	0.15978	0.1147	0.095334	0.025319	0.18488	0.041262	0.030696	0.0077	-0.820073	0.218638	-0.667289	-0.567712	1.26265	-1.13628	-1.10328	0.865483	-0.361359	-1.02217	-0.467773	0.41065	0.0383709	-0.508078	0.990943	-0.517305	-0.917581	-1.50483
3	0.037461	0.32249	0.28069	0.13711	0.17618	0.19632	0.090484	0.07188	0.15918	0.075271	0.051222	0.009103	-0.818567	0.863697	-0.677198	0.230537	-1.78788	0.198446	1.21979	1.16852	-0.73185	-0.175193	-0.258586	0.854529	1.29454	-0.550045	-2.00955	-0.898911	0.269707	2.1163
0	0.015437	0.17456	0.10851	0.082221	0.13539	0.096268	0.058135	0.030788	0.094272	0.023807	0.026881	0.0069603	-0.816969	0.696347	3.88421	3.275	-1.03486	1.66769	1.59844	0.0117172	-1.587	-0.881699	4.65838	-0.921679	0.532769	1.69921	1.07705	2.2379	-1.0539	-0.673002
1	0.046017	0.34751	0.29051	0.18282	0.18787	0.22025	0.1324	0.079785	0.15227	0.068464	0.067019	0.025494	-0.816808	-0.966624	0.198388	-0.471508	0.865406	-1.08109	0.608446	0.721069	-1.13615	-0.924319	-0.650782	-1.2101	1.18584	-0.285078	-0.70015	-0.311154	-0.00765332	-0.312348
1	0.018653	0.16886	0.099622	0.10594	0.13378	0.11215	0.10932	0.027905	0.13774	0.031256	0.03112	0.0067608	-0.816519	-1.07064	-0.508619	-0.322238	1.13642	-0.00923527	-0.257081	0.219494	0.158732	1.44456	-0.668388	0.925833	0.0508623	-0.379327	0.695097	0.361765	0.482535	-0.597392
0	0.037609	0.22434	0.25229	0.15762	0.16003	0.21496	0.12268	0.080567	0.13318	0.057409	0.061733	0.0086278	-0.810907	-1.84557	-0.481025	-0.713495	-0.852151	0.385361	0.945828	-0.785538	1.94339	4.27577	-0.624764	-2.08481	-0.73263	-0.239845	-0.62123	-0.867434	-1.42435	0.559334
0	0.039727	0.28286	0.25079	0.16088	0.19739	0.18125	0.11297	0.06597	0.12524	0.055337	0.052471	0.0094588	-0.81081	0.815379	-0.620838	0.383546	-0.631169	0.416281	-0.52211	-0.138519	-0.632043	0.493518	-0.598482	0.582523	1.54673	0.181854	-0.0558397	0.954267	0.819654	1.08701
1	0.022711	0.16575	0.1286	0.11977	0.18323	0.1405	0.12117	0.0378	0.15254	0.038313	0.051534	0.013435	-0.810767	0.8199	-0.679734	-0.587036	0.0716669	0.644759	-0.321024	0.299733	-0.833828	0.0224791	-0.377754	1.06679	0.13134	-0.39767	-0.48737	1.19219	-0.0367234	-0.0530174
2	0.01848	0.1699	0.10285	0.076056	0.097931	0.089818	0.075369	0.024451	0.094014	0.023624	0.025177	0.011238	-0.808653	1.03521	-0.635161	-0.803476	0.684593	0.281667	-0.767737	-0.0713361	-0.640469	-0.475203	-0.264621	-0.253599	-0.491707	0.72812	0.417734	0.249219	0.816685	0.67412
3	0.012112	0.14065	0.069047	0.080415	0.14087	0.09776	0.058374	0.020738	0.085739	0.022954	0.023457	0.0039092	-0.801884	1.39914	-0.668053	-1.01089	0.904563	-0.147476	0.389042	0.52173	-0.215904	-0.320806	0.893805	0.326911	0.949931	0.910562	0.269555	-0.735118	-1.29118	-0.263408
3	0.01358	0.092565	0.12054	0.093015	0.10544	0.1401	0.090402	0.027147	0.11893	0.022002	0.025452	0.0021332	-0.795363	-0.17467	-0.526169	0.773046	-0.416834	2.12969	2.15796	-0.0381613	1.11039	-0.0674143	1.61211	-0.565311	1.50672	-0.549888	-0.217676	1.57434	-1.59089	-0.18623
5	0.01364	0.20773	0.14849	0.08432	0.1274	0.10273	0.063133	0.024857	0.1106	0.030888	0.036669	0.0091175	-0.793497	0.770909	1.05428	0.357122	-0.621492	0.109669	0.909119	-0.556547	1.20526	0.495449	0.154309	0.407514	0.925408	2.19193	-0.6019	0.365241	1.40036	-0.372307
5	0.027319	0.32972	0.2553	0.13339	0.19659	0.1492	0.10211	0.05125	0.10925	0.047705	0.070354	0.0081325	-0.79222	1.41803	2.60819	1.18417	-0.933969	0.67972	2.23515	0.381293	-0.12819	-1.15529	-1.33936	-0.595686	0.609852	0.823081	0.677632	-1.00991	0.0550492	-0.551462
2	0.035769	0.28136	0.26008	0.13641	0.18051	0.12767	0.1127	0.039946	0.12955	0.05067	0.043544	0.0086824	-0.791828	0.875544	-0.619977	-0.663917	-1.58912	0.342192	-0.387304	-0.0388704	-0.0912635	-0.282347	-0.677203	-0.422658	0.760311	-0.280723	-0.158083	1.38564	-0.613334	0.233857
1	0.032652	0.30537	0.20396	0.12048	0.18981	0.13794	0.1114	0.048786	0.15607	0.043031	0.060839	0.0092605	-0.790681	0.48252	2.70872	0.296351	-0.200274	1.57686	1.15224	-0.43515	-0.350543	-0.306236	2.45435	-0.858218	-0.709215	-0.429609	0.608145	-1.01182	0.298104	0.00879335
4	0.023674	0.2246	0.18967	0.15737	0.19101	0.12621	0.13201	0.051845	0.17673	0.039631	0.043302	0.011448	-0.790026	0.0549183	0.769521	-0.744616	1.43049	-0.726612	-1.0162	-1.19633	-0.476585	-0.6851	-0.398164	-1.15555	-1.26645	-0.662203	1.02555	-0.917306	-0.651484	-0.375399
1	0.032636	0.25497	0.23475	0.17053	0.17472	0.15768	0.10714	0.065056	0.1096	0.050324	0.062788	0.0089455	-0.788762	0.373191	-0.65451	-0.406764	-0.877632	0.191842	-0.967749	-0.713341	0.830503	-0.191022	-0.609572	0.00850118	0.156191	-0.49471	0.545295	-1.09044	1.85221	-1.46666
1	0.034129	0.2907	0.23837	0.16508	0.17309	0.18507	0.12537	0.063316	0.16088	0.051979	0.056405	0.011312	-0.788306	-1.63333	2.62004	3.13339	-2.20475	1.14325	0.884064	-0.466452	-0.857968	0.0989372	1.25504	-1.11246	0.258437	-0.302191	1.18022	-1.4207	0.907299	2.94297
0	0.03459	0.32261	0.28485	0.13785	0.13308	0.19698	0.074797	0.076303	0.12383	0.052739	0.044308	0.0047586	-0.780917	0.678029	-0.701397	-0.193066	-0.0310633	0.0843091	-0.731009	2.16988	-1.04264	-1.41253	-0.545797	1.51668	1.00519	-0.812469	-0.565643	-0.102868	-0.553374	-0.147689
4	0.025561	0.24982	0.1368	0.13522	0.1886	0.12667	0.1079	0.043205	0.14716	0.034427	0.037388	0.0093838	-0.780789	-0.249407	-0.675071	-0.187049	-0.603332	0.515153	-0.600131	0.394034	-1.0236	0.026545	-0.394324	-1.10753	-0.695302	-0.830584	-0.430017	-1.18619	0.901564	0.43037
0	0.023212	0.21864	0.17434	0.11486	0.14637	0.14367	0.10806	0.043109	0.13306	0.038548	0.042031	0.0074375	-0.777821	0.749335	-0.681048	-0.662456	0.430775	-0.062109	0.259933	1.21872	-1.37565	-1.04828	-0.582841	-0.0580877	1.183	-0.764212	0.0755367	0.484534	-0.693107	-1.00922
4	0.027947	0.31128	0.21611	0.11317	0.14924	0.12905	0.10191	0.042697	0.11278	0.039736	0.025594	0.0073662	-0.777275	1.00551	-0.620409	0.0450857	0.409786	-1.09824	-0.0218947	1.08247	0.33029	-0.374984	-0.545496	-1.08888	0.386947	-0.851492	1.13348	-0.710868	-0.291454	0.267417
2	0.053349	0.32385	0.28967	0.27956	0.26988	0.24347	0.21744	0.089647	0.21064	0.071806	0.05493	0.01233	-0.777075	0.682741	0.189961	1.41558	-0.287807	-0.639055	0.637928	0.512459	0.460924	0.509674	0.161382	0.434977	-0.27513	1.90718	-0.223091	0.947108	0.50347	0.602006
1	0.034343	0.26556	0.21011	0.18161	0.19695	0.15856	0.13687	0.06124	0.13953	0.05162	0.037104	0.014825	-0.774255	-0.22528	-0.643113	0.401581	-0.886714	0.807449	1.08961	-0.192106	0.682507	-0.326844	-0.726069	0.18515	0.576978	-0.568257	-0.577727	-0.574349	-1.04701	0.177039
3	0.041647	0.41592	0.2759	0.16936	0.23529	0.19209	0.11263	0.076858	0.13757	0.067672	0.060188	0.0072774	-0.770536	-2.10149	1.82094	2.51295	-0.994706	1.61375	0.958352	-1.31378	-0.376662	-0.654574	2.58885	-1.47448	0.557313	0.605802	1.01881	0.160444	0.293107	-1.07943
1	0.056965	0.38489	0.34434	0.27657	0.25344	0.29116	0.20235	0.11105	0.19285	0.081337	0.043805	0.015541	-0.770425	0.130954	0.0136909	-0.444619	0.240141	0.229464	-0.816051	0.230932	-1.33078	-0.0274552	-0.471784	1.44709	0.189488	-0.87655	-0.557517	0.0835362	-0.944625	0.272012
1	0.024642	0.20753	0.15937	0.12135	0.14197	0.14389	0.099672	0.045689	0.11698	0.039827	0.030019	0.0064524	-0.770126	-0.977117	-0.674002	0.240162	-0.724999	0.134133	0.887508	-0.0409434	-0.101856	-0.435891	-0.40436	-0.648822	-0.257025	-0.666349	-1.36051	-1.25313	-1.52278	1.52692
2	0.03365	0.29867	0.20258	0.12304	0.17084	0.12127	0.12834	0.049936	0.14472	0.045037	0.038589	0.0087169	-0.769608	-0.884548	-0.0434569	-0.602076	0.309641	-0.222197	-0.772578	-0.676949	1.2762	1.89545	-0.593729	-0.79342	-1.39339	-0.449644	-0.862923	0.790088	1.09347	-1.16747
1	0.016408	0.13135	0.10679	0.11152	0.1307	0.086118	0.085471	0.028273	0.096384	0.030335	0.024556	0.006484	-0.762558	0.922144	-0.660929	-0.822999	1.08399	0.635614	-0.73831	1.37221	-0.511576	-1.49041	-0.122971	0.832256	1.83875	-0.457325	-0.32288	0.48332	-1.07457	-0.1475
4	0.020246	0.23517	0.16753	0.098627	0.14998	0.090901	0.084578	0.038712	0.15431	0.034261	0.034682	0.0057065	-0.762157	0.337316	0.0195476	1.20256	0.684289	-0.533282	-0.568748	-1.2921	0.365508	-0.320857	-0.585206	-0.556759	-0.1248	-0.659136	-0.10968	1.12879	0.712072	0.0470515
0	0.028712	0.23831	0.18952	0.092592	0.15628	0.10951	0.089358	0.029329	0.11876	0.045044	0.025155	0.0052921	-0.759797	-0.746603	-0.67588	-0.476369	1.17919	-0.578602	-0.990647	0.502643	-1.2104	-0.64988	-0.446975	1.65759	0.705368	-0.795917	0.751732	-0.712412	-0.086881	-0.702371
0	0.050649	0.47241	0.32348	0.22857	0.28336	0.26003	0.14285	0.075574	0.19715	0.10289	0.097558	0.01018	-0.759285	1.25036	-0.65242	-0.741118	-0.246766	0.612346	0.435896	0.416087	-2.21889	-0.717865	-0.178297	1.6671	0.00900965	0.441385	0.170915	-0.115277	-0.545772	1.00249
2	0.028741	0.31558	0.28478	0.17029	0.1931	0.18455	0.10944	0.058481	0.13845	0.053963	0.06004	0.00632	-0.758535	-0.301372	-0.660134	-0.476638	0.953751	-1.27366	-0.958905	-1.63185	-0.106933	-0.613167	-0.32902	-1.53436	-1.98949	-0.583898	0.403236	0.309604	-1.22558	-1.09541
0	0.029503	0.25867	0.18748	0.15667	0.19547	0.16799	0.11237	0.067933	0.14679	0.049	0.060481	0.0084323	-0.756773	-0.218574	-0.661357	-0.565569	-0.0128751	1.23322	-0.525784	-0.0572955	-0.645318	-0.267837	-0.191377	-1.27235	0.0746945	-0.983496	-0.381256	-1.19424	1.17673	0.0472297
0	0.021061	0.25387	0.1482	0.11566	0.18757	0.13007	0.085342	0.031195	0.13546	0.042545	0.036404	0.0083186	-0.756136	-0.0863833	-0.500459	-0.498645	0.770806	0.162268	-0.561404	0.400284	-1.04864	-0.254998	-0.638061	1.58426	0.236382	-0.203604	0.026854	-0.740863	-0.335414	0.0257438
0	0.01137	0.20107	0.10906	0.074839	0.12927	0.076428	0.063529	0.022424	0.063041	0.028609	0.022351	0.0016534	-0.751397	0.904662	1.4172	-0.123496	0.0529123	-0.495923	0.00461084	-0.997649	-0.94597	-1.89682	-0.295523	0.257824	0.078222	-0.321023	1.50423	1.98192	0.910173	-1.26975
2	0.05097	0.39193	0.31119	0.17271	0.2391	0.17619	0.12858	0.074877	0.15998	0.069226	0.074049	0.010031	-0.745326	0.751263	-0.64092	-0.39924	-0.317265	-1.51977	-0.714001	0.49577	-0.871942	-0.656416	-0.46916	0.678778	0.175755	-0.659008	0.458059	-1.07048	0.461607	0.582228
1	0.020348	0.2234	0.1446	0.088199	0.12265	0.096127	0.091445	0.029924	0.11061	0.029003	0.02919	0.0057149	-0.744371	1.01607	-0.71502	0.288392	-0.0296661	-0.000774344	1.09877	0.587243	-0.754345	-1.03854	-0.180679	0.814778	-0.0733235	-0.613297	-0.299661	0.23887	-0.609695	-1.36909
0	0.029905	0.19842	0.19933	0.14914	0.18037	0.12187	0.13674	0.0387	0.15533	0.040521	0.038079	0.0082527	-0.743885	-0.158619	0.371901	-0.71436	1.7356	-0.46053	-1.06693	-0.644539	0.109792	-0.279602	-0.43712	0.337115	-0.129725	-0.660478	0.971109	0.150663	0.240846	-0.657239
1	0.02281	0.14711	0.13472	0.13389	0.17635	0.13592	0.11151	0.044086	0.13526	0.055279	0.044997	0.010767	-0.741918	0.77482	-0.665965	-0.399716	-0.623827	1.22592	-0.671398	0.688472	0.0340551	-0.600907	-0.15002	1.63563	0.418688	-0.679919	-0.137546	-0.371432	0.211709	0.857369
0	0.038213	0.30674	0.26967	0.15753	0.16139	0.16511	0.1023	0.063737	0.13959	0.043857	0.046851	0.007729	-0.740911	-0.574125	0.277501	0.0267734	1.19824	-0.587307	0.698567	-0.37827	0.325736	-0.899183	1.31978	-1.3551	-0.566963	-0.888668	-0.887382	0.911391	-0.727202	-1.39764
0	0.018767	0.2045	0.1392	0.065567	0.12345	0.11589	0.085484	0.036493	0.10441	0.029353	0.053458	0.0092312	-0.740008	0.72344	-0.611511	-0.330279	-0.130541	0.758984	-0.984975	-0.85305	0.0445706	-0.74911	-0.528495	0.363005	0.778482	-0.606963	1.35305	-0.20963	0.32907	-0.978371
4	0.010221	0.14211	0.13694	0.088292	0.10476	0.090414	0.068623	0.025334	0.10093	0.024619	0.029191	0.010667	-0.739	-0.165762	-0.589757	-0.153829	1.49704	-1.7748	-0.992776	-1.0478	0.324636	-0.908173	-0.34163	-1.32578	0.076728	-0.448016	1.74137	-0.892559	0.662917	0.480525
4	0.055732	0.28535	0.27657	0.19374	0.23912	0.18075	0.15799	0.082438	0.1624	0.075357	0.060293	0.012913	-0.738771	0.990784	-0.365679	0.520719	-1.74556	0.289014	0.109709	0.647301	-0.594092	-0.428425	-0.695398	1.17113	1.02648	0.564929	-2.02969	-0.590821	-0.341876	-0.258966
5	0.024685	0.2909	0.24852	0.12046	0.16391	0.1478	0.10143	0.049786	0.12117	0.050196	0.046471	0.0053985	-0.738729	1.12258	-0.650264	-0.627821	1.00714	-0.399264	-0.900182	1.96752	0.521787	-0.774076	-0.623694	1.91811	0.101853	-0.240112	0.0972415	0.675634	-0.783305	0.825087
0	0.028411	0.17524	0.13543	0.10756	0.14377	0.13133	0.098999	0.039004	0.12808	0.04132	0.04314	0.010289	-0.735828	0.478531	1.80148	1.47012	-0.120919	-0.360282	0.20038	0.481889	-1.39364	-0.272146	1.12677	0.531745	0.298301	3.15224	-1.56991	-0.501281	-1.25468	-1.47389
0	0.016909	0.14891	0.10891	0.091671	0.142	0.10252	0.082481	0.020154	0.10889	0.024429	0.035323	0.0070153	-0.733534	0.475149	-0.624979	-1.02905	0.503201	0.0362532	-0.913462	-0.617331	-0.433302	-0.169284	0.30502	-0.16045	-0.409608	0.428683	0.655816	-0.0489066	0.277763	0.635781
1	0.032326	0.32154	0.27019	0.11951	0.17781	0.2003	0.085319	0.068801	0.15609	0.044933	0.08013	0.0072373	-0.728605	0.153845	-0.457766	1.40562	-0.10282	0.286526	0.95051	-1.58473	-2.06114	-1.77118	-0.694105	-0.641349	0.105569	-0.631157	-0.4054	0.469401	-1.50186	0.74931
3	0.040671	0.39875	0.28497	0.17859	0.21079	0.23249	0.13409	0.07986	0.15973	0.06365	0.053371	0.0070599	-0.726386	0.843904	-0.628812	-0.712862	1.41095	-1.20707	-0.887365	-0.00734489	-0.452615	0.322009	-0.476005	0.142148	1.26397	-0.432332	0.765138	-0.142545	0.56312	-0.556144
0	0.034691	0.32516	0.30737	0.17236	0.17342	0.21132	0.12042	0.094181	0.14602	0.061621	0.079547	0.0080529	-0.723436	0.627119	1.6315	3.66719	-1.35159	1.62494	1.69898	0.618656	-1.04963	-0.716458	3.60493	-0.251477	0.374887	3.34791	-0.172972	-0.0676281	-0.54914	0.490559
2	0.013043	0.17664	0.10192	0.079345	0.11021	0.0921	0.060743	0.026126	0.081537	0.024729	0.022563	0.004379	-0.720276	0.22239	-0.611258	-0.521063	0.876345	-1.3937	-0.947666	0.0766627	-0.270987	-0.486756	-0.419132	-0.840193	1.05143	-0.617792	1.31299	-0.636476	-0.444802	-0.316158
0	0.016239	0.15551	0.15631	0.15664	0.15295	0.13448	0.10355	0.045927	0.18247	0.028297	0.01067	0.0051129	-0.714288	0.728465	-0.652695	-0.522364	1.50279	-1.25503	-0.958098	-1.13899	-0.0139011	0.292045	-0.380759	0.915067	-0.963548	-0.606808	0.739432	0.0278735	0.824305	-0.398198
0	0.024493	0.23924	0.16792	0.13541	0.13706	0.13191	0.10299	0.034725	0.13632	0.039464	0.026034	0.0088341	-0.713487	1.36119	-0.649395	-0.589805	-0.33235	0.12377	-0.718623	0.3108	-0.928989	-1.39177	-0.885668	1.79871	1.48468	0.71832	-1.23747	1.74129	-0.355431	-0.0716559
1	0.041268	0.27954	0.28403	0.17416	0.16041	0.24657	0.11983	0.10572	0.17624	0.078006	0.061234	0.010669	-0.710719	1.05023	-0.484732	0.122713	-0.725955	0.402918	0.780343	-0.117002	-0.600395	-0.376113	-0.550127	-0.970674	0.39611	0.857674	-0.412241	-0.440542	0.596343	-0.222834
0	0.026776	0.23527	0.18579	0.16073	0.17358	0.14712	0.13225	0.051898	0.2015	0.043925	0.043893	0.013565	-0.709678	-0.183077	-0.495491	-0.864347	-0.125332	-0.0646079	0.0593224	0.134767	-0.103951	-0.629974	1.27598	0.83736	0.528155	1.29373	0.160843	0.910047	0.129619	-0.678786
1	0.046591	0.37155	0.3051	0.18151	0.24791	0.22438	0.12891	0.079278	0.17681	0.077459	0.071983	0.010459	-0.708474	-0.965561	-0.60697	-0.0457125	1.28025	-1.10146	-0.976206	-0.169456	-0.886458	-1.13997	-0.426045	-0.214386	0.395015	-0.396338	1.26179	0.697184	-1.21576	1.0447
0	0.055074	0.39185	0.35563	0.15616	0.2095	0.18536	0.10682	0.10149	0.13451	0.057864	0.067064	0.0079319	-0.70836	-0.631478	1.93277	1.3	-0.158579	0.744963	0.370176	-0.184392	0.530099	-0.324791	-0.913884	-1.02343	0.0465879	1.26863	0.637378	0.44418	0.690071	1.04795
0	0.013931	0.24659	0.14937	0.091939	0.16458	0.14659	0.074593	0.034729	0.13854	0.032978	0.046973	0.0047138	-0.708355	-1.62676	1.09473	1.32729	1.86508	-1.07854	-0.20903	-0.153041	-0.849072	-0.717507	-0.693365	0.099136	0.766606	-0.414479	1.93901	-0.8032	0.116608	0.330319
0	0.015199	0.14813	0.091552	0.098976	0.16468	0.095325	0.073996	0.030772	0.11442	0.02525	0.036244	0.006115	-0.706415	-1.86389	0.359571	-0.351348	0.787644	-0.168194	-0.892889	1.83449	-0.168145	-0.48815	-0.665864	0.89512	0.167178	-0.297576	0.621737	0.277799	-0.013142	0.142968
5	0.01805	0.22777	0.12107	0.12997	0.15051	0.12601	0.10759	0.039118	0.12293	0.034485	0.032277	0.0086712	-0.700296	0.757111	2.14706	0.449161	-0.641985	-0.0155013	0.048537	-0.864127	0.880558	1.00266	-0.938428	-1.27304	-0.776765	0.279289	0.257586	-1.06519	-0.379094	0.466865
0	0.036707	0.25329	0.24611	0.14427	0.16995	0.17809	0.11555	0.07006	0.14341	0.058755	0.064539	0.010322	-0.700201	-0.955783	2.65331	1.71967	-2.3869	2.56081	2.2052	-1.00448	1.33975	-1.24162	2.85441	-0.879267	-0.45857	2.13542	-0.917208	-0.0697064	-0.699557	-0.968883
2	0.049989	0.37865	0.32543	0.18681	0.21965	0.23328	0.1484	0.10284	0.16863	0.075353	0.054009	0.016345	-0.699961	-0.829635	-0.694609	0.728513	0.717597	-0.606047	-0.936738	-0.364248	-0.183405	0.777553	-0.602953	-0.145606	-0.782868	-0.109977	-0.432583	0.29221	-0.809449	-0.442513
0	0.022694	0.18305	0.20147	0.12292	0.12875	0.13763	0.08348	0.043279	0.10765	0.038441	0.0431	0.0083369	-0.698637	0.847995	-0.680034	0.0231939	-0.552406	-0.811426	-0.179794	0.180446	2.71138	0.630885	-1.00739	-1.12848	-0.576482	1.08596	-1.23207	-1.09283	0.266974	-1.25152
1	0.031175	0.26959	0.21555	0.11884	0.17992	0.18603	0.10459	0.051906	0.17783	0.044971	0.065487	0.010392	-0.695778	0.797341	-0.657165	-0.325263	-1.22094	0.612688	0.152177	0.562034	-0.316512	0.199947	-0.22385	-0.0559004	0.175705	0.260939	-0.46686	-0.50543	-0.169758	0.701148
0	0.01764	0.18694	0.15759	0.1515	0.1578	0.10882	0.095007	0.047755	0.11915	0.035162	0.03217	0.0095092	-0.69494	0.94808	-0.508899	-0.621208	0.373815	0.652225	0.408001	0.899934	-0.305246	-1.42039	0.872568	-0.312568	1.21905	0.143036	-0.970429	0.180538	0.283802	0.772674
0	0.019217	0.15485	0.12824	0.099991	0.10797	0.10389	0.068561	0.038038	0.12564	0.030349	0.033901	0.0073676	-0.692916	-2.10467	-0.68414	0.555876	-0.586569	-0.557316	-0.510188	-0.282179	1.54539	1.94185	-0.637177	-0.396668	-1.50917	-0.564582	-0.343383	-0.492214	-0.664301	-0.00161311
3	0.020882	0.24188	0.2005	0.096996	0.12726	0.13959	0.075834	0.034191	0.088801	0.033341	0.029994	0.0043348	-0.691537	1.27272	-0.427264	-0.637549	-0.452055	-0.414172	-0.229089	-0.0273776	1.51337	0.36618	-0.629288	-0.135531	1.27039	-0.432669	0.218592	-1.20941	-0.940957	0.141824
3	0.011861	0.1937	0.15227	0.086362	0.092134	0.1089	0.052925	0.028934	0.097154	0.028228	0.040107	0.0076235	-0.688959	-1.11955	0.16169	0.746615	-0.253821	0.228733	1.40955	-0.435598	0.0466506	-0.437332	-0.536762	0.275276	-1.05018	0.697531	-0.202375	0.0771828	0.42613	1.06439
0	0.023458	0.29976	0.15922	0.095788	0.1577	0.10435	0.091918	0.028538	0.08303	0.039734	0.026936	0.005376	-0.686237	-1.58221	0.0466899	-0.308258	-0.389855	0.849702	1.55626	0.400242	-0.13899	0.232537	-0.632613	-0.722108	-0.225036	-0.978107	1.14744	0.432153	-0.389189	0.194246
1	0.023184	0.23746	0.13862	0.11968	0.18249	0.16107	0.089667	0.036803	0.15106	0.044716	0.038568	0.0092422	-0.684876	0.997074	-0.449573	0.032331	-0.173129	0.608568	0.54324	-0.213918	0.309127	-0.569704	-0.145493	0.920864	0.339884	-0.819291	0.849605	-0.732604	-0.149113	0.683766
0	0.036309	0.36083	0.23518	0.22054	0.2391	0.19887	0.14847	0.073771	0.19538	0.072154	0.061562	0.0080703	-0.681743	0.880903	0.309551	-0.552004	0.334573	0.761683	0.587456	0.916517	0.311606	0.68041	2.2756	0.750648	0.139012	2.02417	-0.266332	-0.472714	-0.188553	-0.127035
0	0.0087107	0.13523	0.068057	0.077306	0.09302	0.12801	0.059525	0.021471	0.11223	0.017248	0.036879	0.0064917	-0.678652	1.41381	-0.308267	0.165415	-0.514222	-0.219301	0.691492	1.08747	-0.294893	0.0798149	-0.661696	-0.32996	0.512098	-1.04851	1.74507	0.202461	0.0926992	-0.921739
0	0.021731	0.19999	0.10851	0.11766	0.15609	0.10854	0.094626	0.031947	0.12678	0.036166	0.037218	0.012632	-0.677362	-0.00323147	-0.476553	-0.695367	0.920203	-0.43277	-0.873593	0.37577	-0.360082	-0.104519	-0.454997	0.616809	0.176258	-0.550412	0.979349	0.616221	0.589263	-0.0602259
0	0.020093	0.23782	0.15546	0.10096	0.14111	0.12729	0.077672	0.029411	0.12456	0.035704	0.039812	0.0096084	-0.67528	-1.48299	0.2586	-0.611895	0.447331	-1.48222	-0.0214435	-1.25208	-0.0894591	0.64951	-0.710495	-0.926743	0.467193	0.205906	-0.106123	0.160341	-0.153107	-0.177085
0	0.022883	0.24551	0.19154	0.13082	0.17252	0.15969	0.1105	0.041353	0.10973	0.040859	0.036596	0.011476	-0.675	-1.90254	-0.650872	-0.13906	0.861209	-1.13463	-0.62154	0.443817	-0.0256356	0.587546	-0.184418	1.37378	0.378359	-0.663976	0.105788	-1.15453	-0.583155	1.86729
2	0.014741	0.17117	0.10499	0.11865	0.10093	0.092382	0.097351	0.035838	0.12104	0.024891	0.030608	0.0075246	-0.672992	-0.107852	2.51668	0.372233	-0.280918	0.342552	0.925301	1.22498	-1.03529	-1.49324	2.32704	0.663586	0.769828	-0.0974749	0.0872244	-0.611682	0.0442568	0.113854
4	0.05351	0.3859	0.36289	0.19868	0.21306	0.1766	0.1267	0.11423	0.17895	0.097272	0.057644	0.0059657	-0.672104	0.387367	-0.648936	-0.840501	-0.328468	-0.495216	0.394055	-0.00669802	-1.01727	0.0994965	-0.640614	-0.256014	0.427795	0.0506177	-0.93559	0.652833	-0.319797	0.728275
1	0.028908	0.22451	0.16174	0.13961	0.19578	0.13899	0.12648	0.056591	0.16201	0.04711	0.036574	0.011297	-0.670954	-1.03955	1.81652	-0.0175504	0.20155	-0.168286	1.82614	0.0169821	0.0256112	-0.305173	0.789787	-1.08011	0.14688	0.663163	-0.237534	-0.224822	-0.105307	-1.5689
0	0.0162	0.14651	0.093964	0.096473	0.14576	0.092134	0.084701	0.034291	0.14002	0.029486	0.033962	0.0075968	-0.67024	0.48305	-0.466447	2.17501	-0.852459	0.57876	0.494086	0.555672	-1.83804	-0.967805	0.288239	-0.157418	0.142561	1.59266	0.199261	-0.616178	-1.34074	1.92906
0	0.026945	0.3121	0.18897	0.15543	0.16663	0.14569	0.10617	0.042628	0.12377	0.044381	0.034627	0.0059731	-0.669046	0.943019	-0.657989	-0.559602	0.146334	-1.71023	0.109585	-0.022124	0.178091	-0.203138	-0.473113	-0.853747	-0.441398	0.839547	0.318518	1.64739	-1.24881	-1.07374
1	0.0070812	0.090498	0.060041	0.063313	0.094619	0.077123	0.067971	0.018038	0.11284	0.012499	0.032547	0.0071425	-0.665218	-0.517388	-0.644013	-0.075971	1.06219	-1.51505	-1.20336	-0.488053	0.432645	-0.142075	-0.626507	0.0105674	-0.890374	0.214981	2.05749	0.228898	-0.284758	-1.81363
0	0.017991	0.17126	0.17968	0.14817	0.15422	0.15656	0.10072	0.069152	0.14103	0.038477	0.026675	0.0066749	-0.662477	1.26322	0.722821	1.04241	-0.931332	0.324828	1.30499	1.06382	1.30121	1.03447	-0.15666	0.846159	0.888708	-0.801195	0.530127	1.62245	0.662401	0.431708
0	0.029594	0.23211	0.15145	0.13291	0.15261	0.11635	0.098404	0.053135	0.13058	0.034295	0.04638	0.012536	-0.660477	0.65331	2.35136	1.65441	-0.413997	1.53609	4.3737	-0.797575	-0.0722632	0.380891	5.58418	-0.695488	-1.07073	2.79776	-1.04088	-0.835364	-0.105089	-2.59039
4	0.021895	0.23136	0.11645	0.12243	0.13257	0.13596	0.083047	0.033824	0.11468	0.036075	0.06055	0.010003	-0.656819	0.17223	-0.66665	-0.617138	0.336668	0.545775	-0.866773	0.449134	-0.520265	-1.52773	-0.405376	0.458253	0.577837	-0.926069	0.393271	-0.59139	-0.3054	-0.566078
0	0.03126	0.24288	0.17846	0.094234	0.11149	0.1206	0.075758	0.043964	0.0999	0.035655	0.042485	0.0071407	-0.656255	-1.68145	1.07911	-0.392309	-0.154101	1.08783	1.01233	-1.93959	-0.114071	-0.273646	-0.483148	-1.33774	-0.370745	0.656876	1.09506	-0.856799	-0.865495	-1.13073
0	0.049394	0.30287	0.20136	0.15123	0.19646	0.12878	0.1592	0.05125	0.15955	0.047381	0.050881	0.01032	-0.654203	0.604669	0.0885302	-0.627743	0.157984	-0.226014	-0.751215	0.697233	-0.727115	0.993694	-0.526789	0.1706	0.805739	-0.632886	0.56613	0.0187544	0.0778113	0.671536
0	0.047229	0.47357	0.2955	0.18928	0.25053	0.19104	0.15734	0.10167	0.17902	0.087412	0.085854	0.0089814	-0.647457	-1.99809	-0.637397	-0.316548	0.893038	-1.34986	-0.917549	-1.97582	1.09729	2.55237	-0.311029	-1.04577	-1.92794	-0.703335	1.79276	-0.152563	0.943027	-0.563767
0	0.012019	0.11236	0.058006	0.061947	0.086504	0.064304	0.055445	0.012594	0.081923	0.01997	0.023425	0.0058513	-0.646992	-2.20445	-0.634875	-0.30276	-1.73285	0.212725	0.142916	-1.39668	0.540491	-0.796675	0.023098	-0.500166	-0.513125	2.41572	-0.00376541	-1.08446	-2.68243	0.959614
0	0.012782	0.1255	0.13517	0.10777	0.1207	0.13524	0.095629	0.038837	0.10949	0.029276	0.028212	0.0093468	-0.645925	0.629804	-0.675741	-0.708908	0.222334	0.734319	-1.07597	1.69946	0.185059	0.0677031	-0.289496	1.03584	1.26722	-0.117124	0.374969	1.03697	0.725301	-0.569647
2	0.037694	0.23834	0.22146	0.13963	0.14334	0.16099	0.11421	0.064362	0.11996	0.05493	0.048744	0.0087898	-0.641696	-0.681701	1.7049	1.4402	-0.187013	0.656503	0.640609	1.37613	0.102971	0.169176	0.0246878	-0.403489	0.491881	-0.354976	-0.324451	1.6179	-0.0318335	0.435644
0	0.020818	0.19343	0.15132	0.1112	0.12349	0.082056	0.082332	0.031235	0.089675	0.025455	0.03433	0.0064685	-0.638817	0.0776428	-0.656525	-0.230468	0.812672	-1.20399	0.253647	-0.278067	0.887106	-0.548766	-0.488018	-0.898516	-1.93504	-0.53254	0.595084	-1.06019	0.832943	0.0929621
0	0.023552	0.25647	0.18433	0.12332	0.15963	0.13619	0.0833	0.044564	0.090612	0.040016	0.028788	0.0089372	-0.636709	0.107693	-0.627022	-0.535574	2.04592	-2.11392	-1.1038	-0.937196	0.262344	0.181982	-0.467093	-0.27501	0.548247	-0.34452	1.59554	-0.325316	0.422697	-1.42889
0	0.021096	0.20727	0.12302	0.12573	0.16926	0.083808	0.087368	0.032045	0.14153	0.0285	0.039835	0.0061515	-0.636704	1.12583	-0.333084	0.350073	-0.697807	0.312532	0.020141	0.492323	-1.13588	-1.55649	-0.43606	0.707585	0.941295	-0.253886	-1.28666	-0.515436	-0.520046	0.215828
0	0.010685	0.13372	0.08649	0.074985	0.11104	0.11343	0.10331	0.023269	0.1179	0.022868	0.025266	0.0079485	-0.621675	-0.441921	-0.697038	-0.650182	1.07184	-1.81209	-0.625489	0.152741	0.550028	0.819916	-0.422931	1.04553	-0.90096	-0.465064	-0.805056	-1.32346	0.238112	0.227877
0	0.049893	0.2946	0.27724	0.14053	0.17895	0.17893	0.10238	0.070126	0.13822	0.053302	0.044906	0.0071463	-0.619341	-2.39947	-0.505246	0.882283	0.68007	0.519309	2.21148	-0.99134	0.730132	0.734949	-0.0230406	-0.847941	0.161538	-0.524618	0.21573	0.526145	-0.733359	0.369227
0	0.01387	0.1784	0.11971	0.10142	0.15988	0.090362	0.068375	0.022674	0.088325	0.023641	0.013649	0.0067242	-0.618552	-0.147161	-0.693967	-0.627298	-0.61008	-1.29336	-0.832606	0.31572	0.731957	-0.336107	-0.548926	0.641099	-0.922847	-0.450446	-0.451703	2.14309	0.225451	-0.383064
1	0.013714	0.18458	0.096076	0.088326	0.1392	0.14932	0.088485	0.030535	0.1039	0.030057	0.025397	0.0042733	-0.618131	1.24512	-0.499264	-0.58096	0.695952	-0.615997	0.612661	1.20409	1.20616	0.04403	-0.36108	1.41192	1.72118	-0.450081	-1.49545	-0.105741	0.618717	-0.748961
0	0.010859	0.17153	0.074027	0.089138	0.11004	0.07496	0.075945	0.021132	0.098501	0.023884	0.016767	0.0059018	-0.612025	0.631862	-0.287314	0.136322	1.50392	-0.17944	-0.0718807	-0.960075	-0.180873	-0.704834	-0.135307	-1.45236	0.130748	0.0605538	-0.286642	-0.878685	-1.36183	0.772341
0	0.022209	0.23436	0.17487	0.097909	0.10647	0.093262	0.078518	0.036454	0.087523	0.038702	0.027614	0.010664	-0.607778	0.227671	-0.647588	-0.559557	1.62459	-1.89119	-0.947298	0.309745	-0.157622	-0.0270278	-0.451409	0.0762248	0.688351	-0.432791	0.42456	1.09605	-1.41379	-0.489472
0	0.012903	0.13847	0.072966	0.091862	0.13071	0.097537	0.070372	0.018212	0.094004	0.02719	0.038038	0.0079398	-0.60775	-1.07647	-0.659796	-0.617488	0.106937	-1.3577	-0.809244	-0.361098	0.442491	0.021308	-0.51403	0.0823094	0.0821905	-0.397786	-0.258693	0.68527	-0.910554	-0.139953
4	0.036534	0.3448	0.23803	0.13567	0.18527	0.20598	0.096848	0.058163	0.13394	0.05889	0.062183	0.0063914	-0.605611	0.48229	0.661974	0.755701	-0.878526	1.49814	-0.0982967	1.04831	0.0819767	-0.445862	0.336982	0.271777	0.790047	-0.68295	0.228354	0.784691	1.20535	-0.613066
2	0.02017	0.20502	0.13817	0.13314	0.15382	0.16994	0.10476	0.054295	0.14391	0.048266	0.065952	0.010154	-0.605243	0.619275	0.335645	-0.0315474	0.56902	-0.0958778	0.516757	1.50212	-0.355895	0.151702	0.509179	-0.306067	-0.307452	1.39429	0.52408	0.277663	-1.03725	-0.226973
0	0.031184	0.24278	0.21026	0.12173	0.16074	0.17316	0.087004	0.059765	0.12391	0.055702	0.046753	0.0052745	-0.604035	-0.471256	0.732041	0.533795	-0.089876	-0.302788	0.848391	-0.440334	-0.160329	0.268724	-0.182898	0.393811	-0.0880187	0.665342	-0.337181	-1.45233	0.769187	1.2585
0	0.036528	0.26135	0.26796	0.16057	0.15422	0.21963	0.097493	0.085666	0.15538	0.048821	0.045234	0.0066627	-0.60151	0.71115	-0.625379	0.454488	0.224657	0.156679	-0.899191	-0.788825	-0.150771	0.377761	-0.650106	-0.758083	0.211952	0.174143	0.361876	-0.658883	1.21659	0.334762
1	0.027363	0.22935	0.14402	0.12393	0.14692	0.099168	0.095653	0.033312	0.11115	0.041212	0.030744	0.0070093	-0.594931	-0.273295	-0.708064	0.67261	0.565682	0.115302	0.263994	0.534691	0.557086	2.25046	-0.699289	-1.51533	-0.538594	-0.768961	-0.341494	0.63881	1.56859	-1.4191
0	0.039778	0.37774	0.23846	0.12747	0.20315	0.18191	0.13287	0.059637	0.14923	0.063749	0.063046	0.0099418	-0.593403	-0.871488	-0.0594944	-0.652225	-0.564349	0.756051	3.07224	0.631953	-0.0124556	0.73313	2.05953	-0.433277	0.519636	-0.974848	0.308762	0.783656	0.401049	-0.465727
0	0.018942	0.22664	0.19497	0.11334	0.13592	0.15336	0.090826	0.053146	0.10607	0.033622	0.049491	0.0099027	-0.593338	0.806205	-0.364296	0.698426	-0.606424	0.841762	0.593482	0.865053	-0.48035	0.484813	-0.5111	1.4788	0.740689	-0.0665814	-1.36099	-0.964949	0.104668	-0.685037
0	0.017305	0.18439	0.13305	0.10157	0.13776	0.083599	0.082517	0.022065	0.093545	0.030592	0.023618	0.0090284	-0.588037	1.02068	-0.66533	-0.554316	-0.633742	0.837328	-0.84849	-0.268517	-0.860949	-0.56241	-0.39645	-0.63036	-0.213892	0.119817	-0.910162	-0.590317	-0.865564	0.00118859
0	0.03335	0.24293	0.20579	0.1194	0.11213	0.16516	0.098612	0.060835	0.11901	0.047637	0.043474	0.0074773	-0.583794	-1.58994	0.396329	0.452676	1.8725	-0.970072	-1.05899	-1.85199	0.912933	1.44507	-0.513346	-0.716899	-1.53233	-0.538817	0.742007	0.248095	0.884232	-0.295539
0	0.016436	0.21633	0.095754	0.099994	0.17939	0.1316	0.10674	0.030589	0.11356	0.021933	0.035309	0.0073063	-0.58195	0.520382	-0.00705968	-0.46711	-1.06799	0.318174	0.545906	0.712924	0.676862	-0.0103365	0.425318	-0.177156	0.730264	1.13112	0.0718907	0.844396	1.04332	-0.50901
0	0.019272	0.23332	0.15879	0.098906	0.1454	0.14279	0.070573	0.044216	0.13508	0.025925	0.04866	0.0067593	-0.580177	-1.85154	-0.00481028	0.0216484	-2.63919	1.25447	-0.500148	-2.17252	0.913478	0.119493	-0.298378	-2.64953	-4.4362	0.243577	-2.03302	-1.30972	-1.83439	1.4965
0	0.011341	0.17026	0.11054	0.075277	0.096777	0.087771	0.063273	0.01694	0.10136	0.019327	0.025438	0.0045194	-0.5793	0.711708	-0.674911	-0.719185	0.994056	-1.01721	-0.789538	0.83562	-1.54939	-0.315939	-0.458057	1.19917	-0.443703	-0.328625	-0.210301	-1.24529	-0.177414	0.424363
2	0.015808	0.15878	0.1276	0.083661	0.1301	0.11686	0.077778	0.039132	0.098582	0.030432	0.022066	0.0070332	-0.575128	0.933435	-0.71611	-0.239326	0.754687	1.13003	0.257301	0.808545	-1.06484	0.296585	1.4138	0.634232	-0.230228	-0.831175	-0.161016	-0.545519	-1.90443	0.0887309
1	0.04866	0.32952	0.28173	0.20252	0.20058	0.1602	0.13723	0.083249	0.18103	0.069238	0.065173	0.0048677	-0.574657	0.726569	0.0533205	-0.313923	0.248902	-0.275728	-0.186004	-0.789529	1.90488	-0.169763	-0.514758	-0.798483	0.630483	-0.764609	-1.20281	-1.07167	-0.590179	-0.0161335
2	0.007267	0.10702	0.087752	0.067409	0.10901	0.084527	0.069055	0.019089	0.10143	0.021699	0.013813	0.005278	-0.573111	-1.20727	0.694923	0.7587	-1.19007	0.548769	0.959855	-0.0939658	0.65582	0.584525	0.590319	-1.80496	-0.224868	1.59301	-1.02504	0.533224	1.53705	-0.0674688
0	0.032242	0.23324	0.20199	0.11259	0.14446	0.15449	0.097741	0.052522	0.12598	0.037121	0.045467	0.0098352	-0.569495	1.06964	-0.673292	-0.639721	0.645379	0.6936	-0.93488	0.0911643	0.0820213	0.489904	0.154222	-0.320023	-0.103609	-0.598958	-0.443025	-0.437041	0.758437	-0.0969136
0	0.014676	0.23065	0.11791	0.12814	0.13534	0.074255	0.11058	0.030338	0.13176	0.027062	0.016184	0.0081273	-0.563012	0.77461	0.743436	-0.70967	-0.578501	-0.845325	-0.381938	0.190488	-0.554285	-0.93805	-0.603144	0.401803	0.412562	-0.61611	-0.427574	-1.17863	-1.94798	-0.0148848
0	0.011915	0.20704	0.086137	0.10842	0.17494	0.089692	0.076363	0.026753	0.13401	0.022667	0.01646	0.0078781	-0.559749	0.566769	-0.672669	0.00564219	0.570125	-0.29126	-0.79836	0.687922	-0.998952	-0.813765	-0.52466	0.600823	0.672088	-0.667916	-0.432108	0.286888	-0.58487	0.0739139
0	0.024512	0.18954	0.15795	0.13837	0.16267	0.12374	0.1021	0.044475	0.115	0.029473	0.022915	0.0071422	-0.558539	-1.8858	0.283087	0.129121	1.14163	-1.01	-0.883281	-0.974349	1.09564	0.700702	-0.587215	-0.433112	-3.98688	0.416391	-0.554061	-1.71961	-0.904062	0.284997
1	0.018428	0.26281	0.13863	0.095716	0.13532	0.13154	0.0674	0.031115	0.11794	0.036785	0.045254	0.0049225	-0.557124	-1.82488	-0.731083	-0.877995	-0.163832	-1.73885	1.00187	0.451029	-0.728049	0.970561	0.0649708	-0.378836	-1.40959	0.484242	-2.03766	-0.554255	0.969721	1.32622
2	0.018778	0.18432	0.16032	0.077867	0.13865	0.099526	0.073947	0.033716	0.092046	0.033306	0.055333	0.0096249	-0.554774	-0.706235	1.89813	-0.63193	-1.50421	0.759268	-0.638609	-0.034542	-0.238961	0.552832	-0.10095	0.0358973	-0.691217	-0.780589	-1.20026	-1.31341	-0.839901	1.24913
0	0.017195	0.16938	0.13244	0.098664	0.14183	0.11472	0.085829	0.032349	0.091899	0.041039	0.025571	0.0085889	-0.553258	0.692485	-0.676976	-0.651678	0.466103	-0.282823	-0.947996	0.807519	0.154005	0.741358	-0.484261	0.169856	-0.948183	-0.542387	0.185086	0.916759	0.593266	-0.271462
0	0.015216	0.2171	0.14988	0.11927	0.14162	0.092012	0.092389	0.033525	0.12185	0.029772	0.020917	0.0088131	-0.550909	0.425262	-0.670391	0.0948868	0.24123	-0.041235	-0.715374	0.853001	-0.0969135	-0.746537	0.525082	-1.22002	-0.0925217	0.00594922	-0.218858	-1.17759	-0.0883323	0.346029
0	0.012712	0.14773	0.085768	0.097632	0.13586	0.13754	0.076165	0.035061	0.11685	0.0238	0.025418	0.0063594	-0.54942	-0.880398	-0.54438	-0.603877	-0.157858	1.75293	0.453493	0.168642	-0.727166	0.222592	0.255556	-0.736905	-0.499154	-0.994374	-0.560333	0.173231	1.14622	-0.181741
0	0.02797	0.29878	0.24809	0.16359	0.19749	0.14834	0.12732	0.044484	0.10985	0.038404	0.04647	0.0077952	-0.547207	-2.18535	-0.525896	-0.687586	-0.145463	0.293974	-0.90872	-0.25992	0.157767	-0.262704	-0.19354	0.322077	0.264292	-0.152269	-0.724158	0.915041	1.54616	0.232285
4	0.017287	0.21769	0.12667	0.13179	0.16228	0.10871	0.11138	0.027461	0.11476	0.026773	0.040527	0.007923	-0.545789	0.390142	-0.638133	-0.238546	-0.00489089	-0.190166	-0.124972	0.0891985	-0.424675	-1.04607	-0.495848	-0.166465	0.31268	-0.719836	0.124997	-0.831743	0.328278	0.639114
4	0.018252	0.20569	0.14209	0.11036	0.13665	0.11356	0.10025	0.042913	0.094804	0.031202	0.019959	0.0077689	-0.543589	-0.435127	1.01799	1.97346	0.416913	-0.546473	3.75777	0.698965	0.460821	-0.0506374	0.791014	0.376815	0.363912	-0.123313	0.477268	0.727617	1.33375	-0.296536
0	0.010139	0.13609	0.14986	0.087024	0.098997	0.091159	0.057661	0.029346	0.10803	0.014773	0.020744	0.0070411	-0.538581	-0.951964	2.20179	0.0692064	-0.247812	2.03668	0.991672	-0.657572	-1.58266	-1.03485	1.29771	0.0672715	0.263478	-0.751928	-0.249793	0.135244	-1.86301	-0.44039
3	0.01378	0.19049	0.090884	0.11704	0.14609	0.074453	0.075015	0.022626	0.10664	0.023469	0.025192	0.0062805	-0.537888	0.746522	0.101815	-0.254694	0.497462	0.355885	-0.76343	-1.06237	1.22348	1.25466	-0.402447	-1.01421	0.122562	-0.825116	1.22247	-0.264982	-0.629507	0.294073
1	0.014996	0.20064	0.11896	0.1252	0.18253	0.14399	0.10547	0.035971	0.15953	0.037008	0.0287	0.0073813	-0.537164	0.80617	-0.2644	4.00798	-1.01723	0.177177	2.01483	0.30428	2.34233	0.578138	-1.52523	-0.600546	0.278026	0.943597	0.742601	1.24425	1.97538	0.116588
0	0.026969	0.18533	0.17028	0.13647	0.17092	0.11153	0.10748	0.042822	0.10393	0.038984	0.039166	0.0043204	-0.535318	0.540877	-0.463927	1.12953	-0.601668	0.0893678	-0.336345	0.935411	-0.65482	0.0174916	-0.690547	1.14745	0.248437	-0.417142	0.413997	0.211122	-0.907441	1.23384
0	0.032868	0.30798	0.16217	0.14097	0.20156	0.14636	0.11445	0.044019	0.14087	0.040952	0.06315	0.007114	-0.53368	1.01513	-0.669635	-0.775818	0.498719	-0.326994	-0.928329	-0.144132	0.762482	0.612526	-0.549986	-0.714192	-1.01805	-0.399136	0.375569	0.88681	0.628522	-1.38542
3	0.021189	0.18003	0.15682	0.13183	0.18106	0.11041	0.10627	0.052226	0.10652	0.035075	0.019492	0.0028317	-0.52862	-0.451265	-0.452623	-0.184075	0.307796	0.717161	-0.433698	-1.29839	-0.728603	0.988569	-0.550707	0.269163	0.578435	-0.528691	-0.738479	0.0814384	-0.403847	0.723444
0	0.022646	0.23846	0.19809	0.14646	0.17691	0.12629	0.096135	0.042016	0.11822	0.044239	0.04299	0.0071277	-0.527287	0.941772	-0.663722	-0.69579	0.351868	1.32874	0.140996	0.519766	-0.799518	-0.279986	-0.536109	0.875232	-0.139241	-0.596977	-0.334558	-0.359424	-0.276933	0.532418
1	0.023233	0.20276	0.18888	0.12775	0.16708	0.15991	0.11827	0.066213	0.14865	0.031594	0.056694	0.007013	-0.52389	0.847103	1.07997	-0.687579	0.275155	0.393731	-0.400672	-0.234575	-0.279338	-0.196387	-0.547277	0.59923	0.212622	-0.929786	0.335714	0.987471	-0.00166056	-0.0143503
1	0.012258	0.15515	0.088266	0.090107	0.10916	0.087115	0.11117	0.023143	0.14255	0.014876	0.031605	0.0089414	-0.520792	1.09563	-0.734231	-0.203737	-0.0935346	0.764157	0.939996	1.97115	-1.49676	-0.630883	0.684597	0.954376	0.455973	-0.32086	-1.44238	1.99019	-1.22466	-0.231547
2	0.025171	0.24042	0.11247	0.11237	0.17885	0.11009	0.093426	0.036023	0.09947	0.038186	0.033493	0.0039772	-0.519483	-1.05405	0.958598	0.439675	0.171875	1.71927	2.56152	-0.932446	-0.253084	0.269037	3.34643	-0.0208452	-1.40684	1.89482	0.656628	-0.998407	1.41419	0.195614
1	0.023454	0.19972	0.18977	0.098567	0.11879	0.1364	0.077155	0.046384	0.11486	0.040681	0.044908	0.0071512	-0.519019	0.663349	-0.637894	-0.572069	0.672303	-0.565607	0.00873329	-0.609746	-0.219468	-0.344481	-0.488082	-0.311029	0.212753	-0.595594	-0.470528	0.731653	0.78137	0.509201
0	0.022925	0.23364	0.17096	0.095579	0.11505	0.1109	0.072208	0.049062	0.11407	0.041397	0.022566	0.00453	-0.518671	0.0329342	-0.619594	-0.633118	-0.780661	0.447155	-0.263131	-0.875288	-0.00743414	-0.895614	-0.534149	-0.604834	-0.0586754	-0.520093	-0.233843	0.582577	-2.80183	-0.100624
3	0.01517	0.19829	0.12271	0.10297	0.1334	0.092018	0.088643	0.035681	0.11418	0.030842	0.057292	0.0094201	-0.513023	-1.65904	-0.64051	-0.483104	-0.304547	0.840527	-0.351684	0.199148	-0.46277	-0.134713	-0.406395	0.739033	0.808971	-0.212236	-0.324396	0.761816	-0.728899	1.66964
1	0.014576	0.23346	0.18402	0.082662	0.1475	0.095565	0.066734	0.04286	0.08325	0.041451	0.026273	0.0038512	-0.508	-0.63014	-0.499662	-0.648469	-0.921998	0.532435	-0.51811	-0.957071	0.373443	0.571881	0.0682116	0.354834	-1.44465	-0.339503	-0.362337	-1.55272	-0.883988	0.415783
0	0.011891	0.14992	0.10383	0.1078	0.096736	0.13407	0.089058	0.040799	0.11837	0.024357	0.03383	0.012193	-0.506012	0.398968	0.16744	2.06621	-1.22317	0.752666	0.486473	-0.231156	-0.792774	-0.897703	0.984491	1.58336	1.33868	0.261515	-1.36577	0.965063	-0.250344	0.900564
2	0.013285	0.14734	0.096407	0.10056	0.15777	0.12199	0.06726	0.028947	0.10435	0.029284	0.026555	0.0045139	-0.502834	0.719941	-0.301402	-0.829398	0.0799665	0.0904627	0.51603	0.553375	-1.29476	-1.31456	-0.49789	-1.06393	0.287174	3.035	-1.2921	-0.621972	-2.6162	0.552883
2	0.023449	0.25132	0.20711	0.15297	0.16354	0.16567	0.10786	0.045964	0.14253	0.049723	0.03563	0.006412	-0.492862	-0.307009	0.359292	0.135004	-1.71732	0.963569	-0.848256	-1.03703	0.232035	-0.527276	-0.412147	-1.27801	-2.16674	1.232	-1.91887	-0.152015	-0.606438	-0.0995547
0	0.040967	0.33249	0.26644	0.16857	0.23029	0.19987	0.14688	0.063709	0.15729	0.067758	0.070716	0.0096084	-0.486143	0.932416	-0.652179	-0.544341	1.63706	-1.48819	-1.12719	-0.200333	1.40283	-0.286699	-0.452599	1.06279	-0.346972	-0.527565	1.11674	0.0206924	-0.368889	-1.19666
0	0.012829	0.17477	0.10399	0.11054	0.13289	0.073031	0.077874	0.029167	0.095535	0.020269	0.026522	0.006533	-0.485334	-0.351805	-0.480657	-0.651372	0.273412	-0.0178557	-0.763863	-0.996417	0.0222937	-0.65195	-0.354881	-0.728767	-1.79887	-0.793193	0.610166	0.661648	-1.10251	-0.784411
0	0.027837	0.24673	0.18527	0.17155	0.21398	0.12161	0.13428	0.038674	0.13265	0.046973	0.034783	0.0085937	-0.483674	0.680392	-0.650801	-0.408116	1.35643	-0.366414	0.508153	-0.00364432	-0.047315	0.563223	-0.536619	0.556421	-0.247952	-0.764994	1.00207	0.885038	1.0291	-0.311542
0	0.035787	0.23344	0.20924	0.18699	0.18904	0.1407	0.1559	0.073741	0.19077	0.047413	0.051974	0.014754	-0.483549	-1.55515	-0.657018	-0.489266	0.0404187	0.809299	-0.824069	-0.512106	-0.487483	-0.621686	-0.434725	-0.211827	-1.10392	-0.386549	0.535489	-0.643965	-0.373249	-0.0502128
1	0.035141	0.31156	0.18215	0.1412	0.16668	0.14646	0.11217	0.056782	0.15016	0.048869	0.069636	0.018089	-0.483318	1.02322	2.04951	1.148	-1.17924	0.945438	0.883642	1.507	-0.00373181	0.15354	0.421916	-0.250043	0.239419	0.241316	-0.42337	0.0784218	0.648106	0.32114
4	0.02046	0.22001	0.14533	0.11576	0.18839	0.11084	0.13042	0.045071	0.12434	0.042746	0.049353	0.0098995	-0.482676	1.29903	-0.554901	-0.492531	0.113268	0.650123	0.403574	1.42366	-1.23051	-1.39257	1.33722	0.539072	-0.031821	-0.645083	-0.95115	-0.314609	-0.388918	0.246699
0	0.012088	0.15119	0.094494	0.093058	0.11137	0.09672	0.086853	0.035757	0.13682	0.01913	0.023602	0.0090048	-0.480168	-0.924643	-0.679372	-0.474427	1.87595	-0.957105	-0.882435	0.418341	-1.03349	0.363338	-0.430217	0.22299	-0.570005	-0.546719	0.00939221	0.349121	0.128455	-0.13477
2	0.01539	0.16178	0.13615	0.096484	0.12871	0.20253	0.078996	0.037339	0.090522	0.031609	0.031181	0.010277	-0.47861	-0.586146	-0.0710078	3.24143	0.597206	0.920046	0.620132	1.85017	-0.542104	0.0665412	-0.259126	1.51126	-0.128017	-1.06485	-0.347111	-0.758682	-0.0459712	0.762278
0	0.019837	0.25143	0.12766	0.087533	0.14049	0.11759	0.092856	0.030592	0.14386	0.034748	0.023089	0.004869	-0.47597	0.38813	0.033448	0.172253	0.678138	0.28876	-0.97102	0.487944	-0.362881	0.450243	0.809028	0.843366	0.864239	0.352615	0.771949	-0.51502	-0.163506	0.854729
2	0.013288	0.13265	0.087565	0.10496	0.13041	0.10812	0.085129	0.023091	0.10921	0.025727	0.033393	0.0090347	-0.474119	1.11132	-0.493591	-0.377138	-0.502002	0.458443	-0.407931	1.10579	-1.29301	-1.86201	-0.329019	0.257353	0.0684195	-0.849523	0.226104	0.918622	-1.5222	0.166799
1	0.058334	0.36875	0.25386	0.172	0.20547	0.1924	0.14288	0.051979	0.15865	0.068041	0.10085	0.0088999	-0.472637	0.592102	-0.645412	-0.278568	0.132753	-0.812325	-0.619403	-0.131027	-1.21277	-0.931117	-0.540353	0.29635	-0.268878	-0.431711	0.120556	0.506067	-0.515824	0.329318
0	0.033206	0.28067	0.22402	0.13597	0.2049	0.16371	0.11111	0.061929	0.16301	0.055793	0.044213	0.0061754	-0.472305	-1.39449	-0.687345	-0.771861	0.459135	-0.88719	-0.845579	1.29084	-0.325007	-0.197041	-0.202301	-0.417793	-0.131775	0.384992	-0.351215	-0.455475	-0.271413	0.27125
0	0.036825	0.32042	0.28008	0.15909	0.21124	0.20848	0.14564	0.071417	0.16607	0.045131	0.053814	0.010299	-0.472199	1.14041	-0.567932	0.810279	-0.612703	-0.202936	1.56417	2.04674	0.380487	0.554519	1.32515	1.68805	1.13798	0.427766	-0.910782	-0.522494	0.261904	0.280504
3	0.020148	0.16416	0.11885	0.12257	0.13404	0.11385	0.092378	0.028034	0.11033	0.029283	0.019819	0.0068394	-0.46845	-1.13223	-0.481476	-0.349181	1.54993	1.10501	0.206457	0.187028	0.869145	0.565415	2.0575	1.35901	0.139871	-0.645352	1.99296	1.03837	0.168124	1.38662
1	0.0092876	0.12689	0.060436	0.065216	0.10947	0.070906	0.053572	0.0151	0.081209	0.021957	0.020251	0.0059185	-0.468384	-2.48255	0.01916	-0.711726	0.486776	-0.38745	-0.947633	-1.34522	-1.24747	-1.10967	-0.109985	0.582563	-0.403083	1.25239	-0.668936	-1.46072	-0.640614	0.322485
2	0.027273	0.20006	0.16786	0.14377	0.20632	0.147	0.12916	0.043952	0.12501	0.051437	0.036806	0.0078535	-0.466023	0.194877	-0.617062	2.32036	0.0180762	0.410932	0.088353	-0.665206	-0.382891	-1.48947	-0.178235	-0.394636	0.609797	-0.447939	0.788715	0.159446	-0.51439	0.988357
1	0.0088996	0.1581	0.078002	0.10173	0.14655	0.11106	0.077855	0.032972	0.11645	0.021262	0.019736	0.0061914	-0.465767	0.88872	-0.671875	0.41901	-0.636507	-0.417241	-0.675284	1.18537	1.55537	0.603565	-0.929262	1.39765	1.08705	2.15839	-0.663754	-0.507335	0.207856	-0.542482
3	0.019199	0.23386	0.16621	0.13837	0.16721	0.14227	0.10855	0.050897	0.14358	0.041211	0.028976	0.0081178	-0.465015	-0.0874551	-0.302269	-0.50192	0.436028	-0.385732	-0.743897	0.792404	-0.881793	-1.27942	-0.479671	0.68752	0.256089	-0.775712	-0.615451	0.187197	-0.827074	-0.103396
0	0.052064	0.31598	0.31005	0.23268	0.22176	0.28352	0.19284	0.097278	0.23925	0.10119	0.11131	0.018009	-0.464929	1.11415	-0.355442	-0.594924	-0.178787	0.0267237	0.474431	-1.02008	-0.17149	1.51443	1.19278	1.08601	0.343611	2.08106	-1.55835	1.0597	-0.0806541	0.0166845
0	0.033663	0.26582	0.21232	0.14305	0.21415	0.13956	0.15112	0.045922	0.15193	0.045552	0.067537	0.0063459	-0.464379	0.75891	-0.66304	-0.652642	0.858261	-0.620232	-0.829264	0.436331	-1.40293	-0.768373	-0.44859	0.81555	0.455518	-0.461639	-0.240016	0.396929	-0.101942	-0.0142099
1	0.014119	0.29051	0.16043	0.11486	0.1404	0.11765	0.0937	0.041371	0.09282	0.043385	0.033932	0.0074795	-0.462619	0.469717	-0.466095	-0.429596	-0.292068	-0.451154	-0.343521	-0.334448	-0.403557	-0.548023	0.187471	-0.638056	1.45273	1.12218	-0.390075	1.30141	-0.0459652	0.301918
0	0.043528	0.328	0.31024	0.15302	0.17931	0.18646	0.097825	0.084402	0.14931	0.048621	0.031982	0.0058797	-0.4584	0.228064	-0.664917	-0.680148	1.45159	0.131977	-0.939904	0.0905394	-0.739278	-1.23177	-0.348749	-0.851747	0.120594	-0.757199	-0.169759	1.30849	-0.477383	-0.489008
0	0.02622	0.27102	0.1699	0.1532	0.21035	0.13896	0.12486	0.047629	0.1506	0.052632	0.031216	0.0042405	-0.453393	0.899937	-0.472593	-0.457565	0.0448451	0.10144	-0.563651	0.766334	-0.983528	-0.629533	-0.146431	0.535935	0.736365	-0.359054	-0.145464	0.666812	-0.655144	1.48226
3	0.049848	0.29399	0.26494	0.22705	0.25045	0.19927	0.16087	0.070014	0.16211	0.069462	0.07447	0.017068	-0.453177	-1.49141	-0.627092	-0.696712	-0.39222	-0.138602	-0.92836	-1.48686	0.157063	-0.262129	-0.506743	-0.556345	0.542482	-0.418091	0.232199	-0.524303	-1.83615	-0.677614
0	0.016128	0.20809	0.16147	0.1201	0.15463	0.15147	0.090501	0.023487	0.10201	0.032108	0.029504	0.0084352	-0.452343	-0.127224	-0.343211	0.507626	-0.300219	-0.240111	-0.120421	1.06243	1.48426	-0.572207	-0.831881	0.909977	0.395856	-0.510845	0.507129	1.95201	0.764312	-1.14512
0	0.03018	0.23727	0.1957	0.1177	0.14767	0.15212	0.083525	0.04803	0.12869	0.052355	0.050539	0.0057453	-0.450938	0.121755	0.733222	0.257631	-0.619411	-0.0812998	0.339148	-1.40398	0.579511	0.641258	-0.523078	-0.286149	0.0478571	-0.735149	-0.311236	-0.0387669	-0.669269	-0.791685
0	0.0082949	0.17498	0.068416	0.070244	0.11858	0.08515	0.063038	0.022418	0.11153	0.017176	0.033116	0.0044767	-0.44649	0.274413	-0.655857	-0.254179	-0.335122	-0.211772	0.488821	0.200637	1.39811	0.858277	0.400261	0.541358	-0.249022	0.260528	-0.145132	0.634968	-0.212913	0.658291
3	0.020335	0.19008	0.13588	0.1505	0.15955	0.11128	0.10062	0.033783	0.10322	0.026493	0.023635	0.0069841	-0.446413	1.0839	-0.477915	-0.0417865	1.27169	-0.224452	1.98518	0.921388	-1.3106	-1.82877	0.503815	0.93342	-0.645635	-0.461664	1.56723	2.12558	-0.265381	0.724249
0	0.033854	0.34605	0.22481	0.1462	0.21541	0.14604	0.096796	0.054418	0.12779	0.05143	0.052032	0.0044972	-0.446148	0.554353	1.43952	-0.44842	-1.42901	-0.292086	0.379123	-0.787506	0.769769	-1.52772	-1.01649	-0.503679	1.64463	1.29245	0.16669	0.371375	0.360021	-0.772805
0	0.01164	0.15732	0.079462	0.10432	0.11576	0.086006	0.082401	0.023854	0.10437	0.02528	0.024844	0.0030073	-0.441886	0.425553	0.000593505	-0.63031	-0.581604	1.00243	-0.76842	0.347019	-0.488406	-0.077726	0.408954	-0.487039	0.0998941	0.0707697	-1.83563	0.43229	-0.631439	0.874162
0	0.020226	0.18442	0.1015	0.079175	0.10285	0.10237	0.065796	0.032256	0.083694	0.024985	0.014267	0.0065464	-0.436269	0.767623	-0.657394	-0.690594	-0.814981	-0.206414	-0.646081	0.932562	-0.472724	0.831174	-0.592555	1.24943	0.434546	-0.464486	-0.823781	1.35207	0.408088	1.21024
0	0.021427	0.23517	0.19014	0.073941	0.10604	0.12178	0.056264	0.049076	0.083551	0.027846	0.034009	0.0067795	-0.434489	0.182369	-0.651422	0.180673	0.926691	-1.18078	-0.732214	-0.107692	-0.795239	-0.509626	-0.548815	0.793724	0.662095	-0.706943	0.516697	-0.869676	-1.15178	-0.603055
2	0.015774	0.23695	0.1242	0.11375	0.1395	0.081005	0.074345	0.038221	0.1147	0.036906	0.035138	0.011975	-0.432625	0.626218	0.446314	-0.668572	1.63993	-0.187311	-1.13887	0.0821625	-0.660819	0.0576834	-0.484609	0.195196	0.981625	-0.724119	1.67883	1.39645	-0.526552	-0.181864
0	0.017024	0.1819	0.14406	0.11064	0.13907	0.1099	0.10485	0.036536	0.10405	0.02324	0.031387	0.0062841	-0.431299	-1.64481	-0.564166	1.64472	-0.579972	2.2298	-0.0625755	1.18221	-0.533593	-0.767208	2.57333	0.34832	-0.28006	0.00214326	0.203292	0.505836	-0.105635	1.41808
0	0.032827	0.27229	0.2394	0.14471	0.13197	0.16645	0.096219	0.080503	0.11206	0.035609	0.037152	0.0081757	-0.431094	-0.201136	-0.734793	-0.194267	0.528637	-0.263357	0.420926	-0.129711	-1.34065	-0.548594	0.611759	0.0712857	-0.277071	-0.813516	-0.682331	-0.0304246	0.903946	-1.08707
0	0.035653	0.33045	0.27935	0.16481	0.18345	0.18282	0.12075	0.055394	0.14677	0.047941	0.055613	0.0037298	-0.430242	1.00628	-0.477816	1.00444	-1.22896	0.163747	-0.568509	-0.0874105	1.7527	0.940923	-0.631432	0.926174	1.73941	-0.01955	0.301265	1.25246	0.599856	-1.30159
0	0.015289	0.24517	0.096978	0.084432	0.12864	0.093259	0.068122	0.026249	0.10152	0.033723	0.038105	0.0063378	-0.424123	-0.0641044	-0.724019	-0.332876	-1.11554	1.15257	-0.464544	-0.804183	1.11011	0.634903	1.70291	0.592887	-0.335027	1.09906	-1.66628	-0.283783	1.76727	0.0112561
3	0.026091	0.23041	0.15506	0.11276	0.15413	0.12189	0.10245	0.039432	0.14677	0.032881	0.055991	0.0085873	-0.424061	1.28036	-0.66451	-0.354624	0.0443016	-0.564146	-0.803944	0.768737	-0.58704	-0.580812	-0.49726	-0.0734526	-0.344083	-0.892516	1.70995	2.18413	-0.211231	-1.82353
0	0.017374	0.17885	0.10338	0.084845	0.16018	0.08768	0.08911	0.029297	0.11498	0.024562	0.029257	0.0095693	-0.423448	-0.271941	-0.626828	-0.542449	-0.490185	-0.919998	-0.693392	0.215401	-0.105194	0.450379	-0.540765	0.155006	0.446225	-0.342948	0.487379	-1.41471	0.328558	0.857534
0	0.022471	0.28747	0.18576	0.12627	0.14774	0.13285	0.095523	0.051365	0.11579	0.032856	0.035623	0.01282	-0.421147	-1.46896	-0.666803	-0.228084	-1.54543	-0.480444	0.0353612	-1.57751	0.509158	-0.596155	-0.553515	-1.15725	-0.931701	-0.257201	-1.55636	-1.16036	0.396541	0.462411
2	0.019442	0.24173	0.17388	0.14913	0.14806	0.11555	0.10785	0.037126	0.12418	0.042436	0.037895	0.0045109	-0.418909	1.06372	-0.641766	-0.371719	0.173914	-0.276866	-0.523041	0.385967	0.809052	0.809926	-0.568786	1.60253	-0.125092	0.551707	-0.0282562	0.98589	0.555651	0.754915
0	0.029064	0.23131	0.12677	0.17178	0.21131	0.1382	0.15189	0.047968	0.16332	0.04481	0.036751	0.01392	-0.418563	0.853051	0.369512	1.01565	0.845715	0.0160941	0.468231	0.138593	0.364279	0.790502	-0.797727	0.710013	0.376499	-0.115926	0.0897581	1.12803	-0.0717326	0.420708
0	0.02767	0.23989	0.19578	0.12708	0.17824	0.13362	0.099809	0.047144	0.11918	0.044618	0.034234	0.0058081	-0.416342	-2.33323	-0.649976	-0.683253	0.219944	-1.35392	-0.739613	-0.321329	-0.380729	-1.62048	-0.372713	0.623765	0.813366	-0.585416	-0.266043	-1.39987	-0.614784	0.938207
1	0.012975	0.14764	0.078532	0.096883	0.11204	0.070184	0.056183	0.017353	0.089889	0.022017	0.02582	0.0094224	-0.412937	0.00329297	0.245225	-0.149399	0.646898	0.0728332	0.326126	0.240089	0.438417	-0.20904	-0.435458	0.210879	0.219954	-0.649435	0.803723	0.809307	-0.796395	0.215445
4	0.033561	0.34091	0.2669	0.13812	0.17652	0.20927	0.10539	0.059709	0.14731	0.064615	0.057324	0.0078214	-0.409398	0.723201	0.233832	1.02443	-0.650658	-0.395958	-0.966385	0.584083	0.59963	1.38691	-0.300008	0.191048	1.01442	-0.0095404	0.920491	0.752927	1.56459	0.42541
1	0.016838	0.20418	0.11396	0.12585	0.18782	0.10034	0.085632	0.036104	0.16208	0.024648	0.040176	0.0049419	-0.407652	0.274029	0.744039	-0.801543	1.23776	0.302892	-1.01686	-0.0623352	0.593643	0.0796658	-0.552428	0.48805	0.852539	-0.619045	-0.121525	0.153353	0.0672417	-0.445951
0	0.022796	0.2022	0.11306	0.10443	0.15528	0.1202	0.095847	0.025811	0.12047	0.053985	0.037447	0.0075389	-0.406774	0.768136	-0.645766	-0.591007	0.841187	0.151973	-0.833785	0.335832	-0.895712	-0.958184	-0.429369	0.67341	0.345673	-0.643911	0.393632	-0.0715693	0.217746	0.142599
0	0.012771	0.16228	0.096215	0.09715	0.1488	0.083137	0.067866	0.020583	0.10532	0.023781	0.036557	0.006677	-0.400777	-2.33424	-0.722539	-0.765561	-0.323209	-0.0280067	-0.788523	-0.356258	-0.224841	0.238605	-0.446714	-1.45258	-3.57873	-0.542691	-0.471352	0.411346	0.352456	-0.671217
0	0.020059	0.22747	0.1286	0.11993	0.16885	0.14269	0.089992	0.030371	0.12676	0.04932	0.022306	0.0037038	-0.400261	-0.147512	-0.645296	-0.64274	1.28558	0.0303478	-0.914984	0.0527274	-1.58275	-1.21763	-0.349493	1.63245	0.505148	-0.798039	0.284677	-0.927217	-0.714301	0.395248
1	0.026551	0.32348	0.23171	0.12512	0.15783	0.21529	0.076429	0.063787	0.13266	0.041196	0.065026	0.013006	-0.399922	-0.421715	-0.662054	-0.684651	-1.4187	0.100426	-0.730574	-0.62668	-0.26135	-0.530931	-0.556944	-0.916544	-0.442426	-0.288938	-1.28372	-1.10276	-2.63349	-0.175768
0	0.015025	0.17741	0.18214	0.083438	0.11204	0.10379	0.072296	0.034822	0.09145	0.027092	0.022583	0.0074559	-0.397206	-1.23125	-0.489882	-0.571717	-0.913913	0.0886294	1.03233	-0.267378	1.91295	0.917045	-0.268906	-0.315547	-0.118175	-0.679361	0.402979	-0.22815	1.50078	0.205747
0	0.043482	0.35938	0.26622	0.18292	0.20382	0.1756	0.11573	0.06707	0.16456	0.072513	0.071199	0.018283	-0.393515	0.332154	-0.640862	-0.24207	1.12863	-1.79455	-0.817366	0.214955	-1.41313	-1.13437	-0.486532	0.477948	0.411738	0.015769	0.101681	-0.250617	-1.30702	0.580142
3	0.038099	0.37	0.29945	0.17575	0.22823	0.23425	0.13648	0.077924	0.16738	0.071763	0.066437	0.0076605	-0.388443	0.777155	-0.495979	-0.410622	-0.155518	1.22805	0.394396	0.354915	-1.07496	0.117111	0.919882	0.493841	-0.0986458	-0.237169	1.30444	-0.901658	-0.425134	0.0316486
0	0.057914	0.31726	0.26706	0.15927	0.15351	0.1716	0.11045	0.072884	0.14626	0.061686	0.045614	0.01007	-0.385051	0.829032	0.376083	-0.674445	1.10333	-0.0433663	1.49552	-0.0396043	-0.00114073	-0.086388	-0.582283	-0.310837	0.976199	-0.798985	-0.423631	0.243198	-0.0312905	0.0627082
0	0.026614	0.34722	0.19669	0.10533	0.18513	0.16955	0.089985	0.049123	0.10466	0.04723	0.058739	0.0069228	-0.384969	-0.694476	-0.66013	-0.704968	0.691866	0.800992	1.36076	-0.111899	-0.713124	-1.65919	-0.500502	-0.465606	-0.124309	-0.93386	1.27716	0.934101	0.90795	-0.653798
0	0.042886	0.33308	0.27731	0.12265	0.20304	0.19928	0.11703	0.072107	0.16007	0.058738	0.044359	0.0042141	-0.384108	-0.404085	-0.00716455	-0.193758	0.179809	-0.576476	-0.237901	0.4378	0.156722	0.231985	-0.215557	-1.21415	0.11429	-0.217985	-0.319862	-0.331474	0.743917	-0.290343
0	0.043562	0.27439	0.3041	0.18022	0.18408	0.22917	0.12905	0.088911	0.16963	0.077933	0.055282	0.014891	-0.383105	-1.7617	-0.769481	2.7167	-0.823762	-0.182723	0.353889	-0.0561075	0.316271	0.725394	0.635878	1.48347	-1.79861	-0.420357	-0.851393	-1.40943	0.170556	0.347115
0	0.012342	0.18341	0.10608	0.12382	0.15392	0.11571	0.089076	0.021919	0.1142	0.032702	0.021176	0.0070509	-0.377408	-1.11929	-0.406188	2.47803	-0.401933	-0.366584	0.905136	0.646462	0.135273	0.0765784	0.383914	0.106399	-1.04571	-1.03013	-0.255449	-1.27994	0.414059	0.0948576
0	0.028477	0.30396	0.1599	0.13755	0.20458	0.16309	0.11074	0.039337	0.113	0.052418	0.07079	0.009901	-0.37274	1.19491	-0.636304	-0.448534	0.74568	-0.785472	0.382044	0.597641	-0.35674	-0.115045	-0.52518	0.199157	-0.00794922	-0.680295	1.04346	-0.497834	0.509843	0.0467751
0	0.017468	0.16276	0.15432	0.11904	0.15483	0.11846	0.082409	0.031177	0.111	0.031591	0.031815	0.0061482	-0.3716	-2.36747	-0.275009	-0.319484	1.18862	-0.642423	0.398769	0.366021	-1.45829	-0.920935	-0.340377	0.239701	-0.581248	-0.0997655	0.936812	-0.699307	0.74484	1.65029
0	0.028547	0.21116	0.19811	0.11532	0.12765	0.14376	0.077313	0.056096	0.1035	0.047121	0.035652	0.0089846	-0.366672	0.871518	-0.660843	-0.935426	1.51331	-0.218441	-0.798487	0.670061	-0.0101205	1.69777	-0.517588	0.0619741	0.446787	-0.152521	-0.35868	0.288253	0.654747	-0.107981
0	0.011919	0.15559	0.093102	0.084457	0.10295	0.074847	0.080647	0.028602	0.093446	0.023671	0.014655	0.0058449	-0.366474	1.06429	-0.343144	-0.722664	0.227939	0.0369123	1.91429	0.602514	0.977923	0.599593	-0.754552	1.24434	-0.119595	-0.592463	-0.40132	1.25451	0.379025	-0.0551743
0	0.025301	0.2625	0.12586	0.10002	0.14649	0.12009	0.10656	0.037932	0.11872	0.040083	0.033475	0.0042082	-0.362837	0.39465	-0.024359	0.0764171	-0.718868	-0.121727	0.818927	0.919889	0.0054565	-0.242203	-0.175171	0.116187	1.22032	-0.660135	-0.814918	-0.144526	-0.628393	0.0761607
0	0.063926	0.35067	0.24315	0.17996	0.20193	0.22774	0.12519	0.079981	0.17299	0.096867	0.071436	0.011233	-0.361602	0.93177	-0.66766	-0.696151	1.40066	-0.496515	-0.810964	1.09432	-0.847095	-0.180047	-0.46155	1.09647	1.20483	-0.600632	-0.565581	0.204806	-0.382137	0.0304324
2	0.034351	0.3315	0.27664	0.14246	0.13523	0.17517	0.086432	0.084519	0.12976	0.05391	0.038596	0.01153	-0.359665	-1.49569	-0.495127	-0.0387322	1.46511	-1.76959	0.170372	-0.904514	0.224452	-0.395443	-0.519956	-0.234918	0.873398	-0.7536	0.332032	-0.567769	0.104603	-0.969527
2	0.03124	0.32988	0.23372	0.11208	0.18876	0.17247	0.09628	0.060007	0.1254	0.043601	0.036724	0.015654	-0.358755	0.0325428	-0.598207	2.0322	0.554357	0.430935	-0.563461	1.66694	-0.52951	-1.4845	-0.726576	-0.191461	0.352723	0.34514	1.17163	0.202216	-1.05125	2.55973
3	0.01703	0.24604	0.1556	0.10585	0.17211	0.1235	0.073784	0.027932	0.10972	0.039888	0.016963	0.0041661	-0.355812	0.902486	0.338389	-0.808158	-0.893626	1.03211	0.98339	1.23574	-0.597491	0.0766854	1.29812	1.56196	1.27909	0.657871	-1.16369	-0.50572	-0.492103	0.851952
2	0.02767	0.24837	0.2123	0.17837	0.14225	0.16599	0.10976	0.063893	0.12848	0.043698	0.029846	0.0065283	-0.355069	0.775287	0.755877	-0.0708669	0.339146	-0.141881	-0.654562	0.212098	-0.952794	-0.397542	-0.544775	0.536154	0.0961343	-0.982536	1.80574	0.149853	0.42451	0.508163
0	0.019076	0.27715	0.16152	0.096968	0.16125	0.15106	0.06156	0.032804	0.096102	0.023913	0.064426	0.006737	-0.355009	0.163759	-0.311419	-0.0757742	0.810393	-1.34637	0.373327	0.859533	-0.302304	-1.2059	-0.626795	-0.309274	0.859177	-0.635318	0.378588	-0.445669	-0.825577	-0.454508
0	0.023172	0.1888	0.14714	0.1098	0.14899	0.10666	0.079949	0.042671	0.089733	0.024183	0.033852	0.0081987	-0.348842	-2.20741	-0.657651	-0.31149	1.55719	-0.802377	-1.16427	-1.88612	1.20774	2.72272	-0.39169	-1.08513	-1.67503	-0.524216	1.4865	-0.599891	-0.249007	-1.49474
0	0.018773	0.24343	0.14087	0.1294	0.14748	0.14181	0.10345	0.036133	0.11775	0.031925	0.050957	0.0098671	-0.345974	1.12998	-0.626136	-0.18784	-0.188089	-1.39335	-0.465498	1.26332	-1.02187	0.311668	-0.80781	1.26572	0.939131	0.332147	0.64856	0.560849	-1.07136	0.169878
2	0.026051	0.27127	0.19484	0.11958	0.12472	0.11206	0.12119	0.048965	0.10303	0.03503	0.05892	0.0088734	-0.340538	0.161361	1.69245	-0.0328017	0.207073	0.0456706	0.944746	0.572984	-0.189655	-1.41515	0.067687	1.3606	1.40106	0.52495	-1.29739	0.638544	-0.433963	-0.137899
0	0.018832	0.18289	0.14513	0.14988	0.15723	0.16694	0.10965	0.048019	0.12145	0.040396	0.035514	0.0057653	-0.338963	1.1825	0.207886	-0.508076	-0.393947	-1.37292	0.367154	0.890535	0.384819	-0.556912	-0.642046	1.69699	0.77282	0.0290543	-0.612416	-0.0764111	-0.240477	-0.0148691
1	0.027445	0.29368	0.21858	0.15067	0.15221	0.17607	0.10333	0.059707	0.16448	0.049574	0.059796	0.010265	-0.337415	0.892404	1.05912	-0.455888	0.28978	0.907892	-0.753195	1.02664	-0.530537	-0.985282	0.107454	1.67332	0.808306	-0.207081	-0.600317	0.581824	-0.891822	1.00053
0	0.073434	0.35369	0.356	0.28333	0.25209	0.2833	0.19209	0.099365	0.22701	0.098949	0.070787	0.020189	-0.336981	1.15494	-0.3181	-0.580105	0.161581	-0.438406	0.768149	0.554395	-0.835717	-0.411207	-0.896402	1.18781	1.16179	0.362626	-0.0365392	-0.107709	0.380677	-0.201912
0	0.050293	0.32049	0.24366	0.1951	0.19135	0.18132	0.13537	0.095703	0.1592	0.05321	0.044854	0.0081595	-0.33148	-1.58242	-0.637418	0.614833	0.364308	0.482671	-0.565301	-2.69549	1.15715	0.0283313	-0.689228	-0.434723	-1.11788	0.993208	0.381676	-1.10631	0.368729	-0.524937
0	0.018308	0.20149	0.094686	0.10987	0.16657	0.095509	0.09045	0.032893	0.14003	0.024366	0.019953	0.0023954	-0.328981	0.641139	1.37961	-0.613476	0.164432	0.124805	-0.405183	1.08259	0.239859	0.921345	-0.0810596	-0.105708	0.325433	0.559554	-0.706303	-0.896923	0.790591	0.279462
2	0.015649	0.20285	0.15203	0.13218	0.16283	0.13646	0.1069	0.04119	0.16943	0.03715	0.03359	0.010622	-0.326538	-0.298115	0.951933	-0.587555	0.450838	0.207491	-0.382158	0.135637	1.51364	0.805474	0.473565	-0.792409	0.204775	-0.513228	-0.896198	0.351609	0.519047	-1.13794
0	0.014764	0.23353	0.15523	0.087214	0.12571	0.090494	0.074046	0.022528	0.085708	0.020496	0.028726	0.0050876	-0.324861	1.15447	0.712781	-0.291037	-0.294789	0.0579831	0.411573	2.3044	-0.273655	-0.670418	0.80899	-0.0869111	0.379736	1.10047	0.162073	0.907523	-0.780735	0.307849
0	0.048313	0.39389	0.23194	0.16011	0.20208	0.21036	0.1304	0.082418	0.17651	0.06698	0.053281	0.0084058	-0.323676	0.260091	-0.66745	-0.654078	0.52901	-0.387634	-0.790186	-0.348304	-0.438557	-0.454348	-0.363771	-0.228319	0.213806	-0.900816	-0.369759	0.446192	0.836626	-0.621416
0	0.0344	0.31659	0.21916	0.11857	0.1751	0.15264	0.10749	0.039213	0.14998	0.044686	0.068997	0.0053808	-0.319253	0.339257	-0.50797	-0.422844	-0.0496571	-0.00632107	0.444889	0.123088	-1.0775	-0.837783	-0.642766	1.07014	-0.183776	-0.520792	-0.181563	-0.995927	-0.828622	0.0916968
1	0.035281	0.2728	0.24198	0.12762	0.15114	0.16847	0.091879	0.059787	0.1416	0.052681	0.085405	0.01633	-0.315035	0.687736	-0.46214	-0.048282	1.37498	-0.128127	-0.130046	-1.62554	-0.950217	-1.26896	-0.428034	-1.74029	-0.252687	-0.643297	0.201802	-0.616755	-0.26756	0.0353973
1	0.032581	0.30408	0.24736	0.18222	0.18785	0.20544	0.11503	0.078059	0.17569	0.057127	0.046075	0.011028	-0.314301	-1.43797	-0.446135	-0.224947	-2.77573	-1.04734	-0.568585	-1.93564	1.19562	-0.165192	-0.553416	-0.315404	-0.934706	-0.499885	1.27759	-1.71525	-1.43319	-0.649412
0	0.035279	0.377	0.29566	0.14335	0.20392	0.21826	0.10488	0.074949	0.13463	0.049658	0.05429	0.0060323	-0.31102	0.65649	-0.624975	0.186814	0.415229	0.0492624	-0.937381	-1.11427	0.237076	-0.314987	-0.519256	1.35943	0.457281	-0.185608	-0.129847	0.0577479	-0.0415703	0.9565
1	0.017705	0.19338	0.14804	0.10339	0.12467	0.12636	0.074898	0.040058	0.11847	0.034192	0.053848	0.0089425	-0.308607	-0.227606	-0.694292	-0.671544	-0.870174	-0.351125	-0.688835	0.16638	-1.0929	-0.222839	-0.504092	0.0593938	-0.106199	-0.469891	-1.3297	0.958085	0.694551	-0.0914927
3	0.010684	0.12351	0.066222	0.068114	0.090155	0.11933	0.07439	0.013284	0.098881	0.022702	0.017702	0.0060008	-0.304796	-0.299384	-0.680945	0.85949	0.111183	0.206083	-0.442309	0.195576	-1.2921	-0.202893	-0.11873	0.559784	-0.033986	-0.11844	-0.623657	-0.247391	-0.551895	0.716837
0	0.016073	0.17387	0.14248	0.12898	0.1507	0.15093	0.09825	0.030287	0.12622	0.028996	0.036425	0.0036221	-0.302309	0.265097	-0.645538	-0.562891	-0.637958	0.242392	0.19912	-0.0711429	0.709923	0.750841	-0.549243	-0.876555	-0.995918	-0.63043	0.338095	-0.472406	-0.388883	0.34735
1	0.019187	0.17887	0.1083	0.12574	0.15977	0.15164	0.088379	0.035344	0.15247	0.036688	0.045418	0.010334	-0.301351	-0.753295	2.09329	0.278628	-2.87523	2.11504	0.767362	-1.72459	1.02646	0.133055	1.40398	-1.72803	-1.37382	3.2564	-0.309913	-0.672287	-1.51089	0.843911
0	0.015717	0.22372	0.12014	0.07031	0.14657	0.10956	0.07914	0.025482	0.10554	0.031154	0.04696	0.0044051	-0.295924	-2.25776	0.155971	1.45873	-0.558452	0.84645	1.65033	-1.20648	-0.320734	-0.560981	1.20811	0.454171	0.220076	2.49494	-0.844109	-0.0603681	-0.180028	1.64146
1	0.018833	0.26209	0.20047	0.092862	0.12468	0.11793	0.083212	0.043189	0.10988	0.022087	0.050276	0.0058804	-0.295496	-0.318654	-0.225957	-0.18219	-0.567512	0.460264	-0.423708	-2.55821	1.54684	-0.0775268	-0.217111	-0.253847	-0.384275	0.59526	0.980043	0.255527	-0.533637	1.58427
0	0.046327	0.34111	0.28601	0.18601	0.22463	0.18173	0.14804	0.10302	0.17508	0.064312	0.058853	0.010334	-0.294596	1.34969	-0.655175	-0.76714	-0.731595	-0.51749	-0.305473	1.27432	-0.528886	-0.453381	-0.844561	0.931656	0.104899	0.823622	-0.737241	0.891425	0.181825	0.781272
0	0.047875	0.34864	0.32058	0.18297	0.18315	0.18044	0.12295	0.069604	0.1448	0.065932	0.065156	0.0086387	-0.28687	1.07561	-0.613807	-0.362689	0.649274	-0.308846	0.817495	-2.01129	1.14421	0.416189	-0.659786	0.469416	-0.74477	-0.470385	1.84131	1.47575	-0.575388	-1.32538
0	0.030405	0.39303	0.28515	0.18541	0.21692	0.19839	0.10036	0.067971	0.11198	0.050637	0.045753	0.014209	-0.28535	-1.63983	0.215773	-0.392032	-1.29739	0.0583816	0.089096	-3.01628	-0.397569	-0.619194	-0.335301	-0.923744	-0.814673	-0.388827	0.0363956	-1.11063	1.06706	-0.579387
5	0.020789	0.21955	0.17863	0.1182	0.11932	0.13997	0.085681	0.047305	0.1039	0.034903	0.05099	0.0073141	-0.280083	0.263585	1.05068	0.45557	-0.0662449	0.184872	0.222441	0.924183	0.123547	-0.212937	-0.261886	-1.24339	0.564346	0.61772	0.00548485	-0.12368	0.110873	-0.942437
0	0.024176	0.24343	0.17171	0.14581	0.17872	0.14707	0.096766	0.058287	0.12264	0.037922	0.034017	0.011954	-0.279652	0.187468	1.91221	0.0566612	0.562843	-0.0747067	-0.909173	0.325312	-0.812092	0.195397	-0.293079	-1.00686	-0.554561	-0.0964686	-0.0914456	-0.965128	-0.222538	0.796001
0	0.045784	0.24519	0.22464	0.1695	0.21334	0.20859	0.1423	0.076511	0.18789	0.063782	0.038282	0.007699	-0.277413	1.27159	0.37808	-0.566297	0.230959	0.0205173	-0.912785	0.62662	-0.0674691	0.462663	0.928228	-0.690436	-0.275384	-0.600331	0.79697	0.619084	-0.407501	-0.38188
0	0.038017	0.28906	0.26722	0.16327	0.16737	0.22527	0.10106	0.061834	0.1373	0.055542	0.050759	0.006182	-0.273889	-1.6507	0.354981	-0.205577	1.04346	-1.8208	-0.671654	-0.0184553	-1.29261	-0.30824	-0.332752	0.314283	-1.62142	-0.747831	-0.79346	-1.05149	-0.734173	0.998593
1	0.01446	0.20869	0.093682	0.093129	0.15441	0.13186	0.092698	0.025647	0.13727	0.027821	0.046686	0.0079181	-0.27355	-1.98213	-0.694205	-0.72393	1.12425	-0.826117	-0.898808	-0.0298827	-0.376785	-0.282907	-0.440116	-0.188311	0.766471	-0.56514	-0.382746	-0.611206	1.10218	-0.892407
4	0.025783	0.28183	0.24631	0.14186	0.16485	0.15911	0.10689	0.063566	0.11629	0.037396	0.038192	0.021744	-0.272514	0.890387	2.70062	1.20327	-1.05865	2.13878	0.386686	-1.02489	-0.572663	-0.358105	2.2252	0.156248	1.00499	1.01731	-1.22885	-1.36185	-0.408988	-0.624885
0	0.01846	0.15624	0.15034	0.11114	0.12447	0.098829	0.096724	0.033082	0.10762	0.028256	0.025411	0.0047485	-0.270766	-1.04784	1.70888	0.294377	-0.676707	0.53751	0.878334	-0.755092	0.183998	0.815897	2.15331	-0.00603176	-0.661315	0.862315	0.270124	-0.000468953	0.685406	0.538636
1	0.016715	0.24574	0.18149	0.099432	0.20423	0.11589	0.074516	0.033819	0.12814	0.037997	0.022125	0.0062486	-0.267944	0.918963	-0.697474	-0.778987	0.360952	-0.278622	-0.759369	1.43659	-0.434809	-1.05925	-0.293212	1.47052	0.868958	0.270952	-1.8751	-0.185062	-0.941456	0.327733
0	0.010756	0.17719	0.12127	0.081415	0.15645	0.12922	0.084779	0.034168	0.11201	0.021907	0.049361	0.0054773	-0.265272	-1.57491	-0.477076	-0.756573	0.818635	-0.11461	0.424936	0.129764	-0.144514	0.102323	-0.965043	0.0901957	-0.708162	1.78499	-0.178671	0.37881	0.854921	1.01708
4	0.045959	0.31066	0.19829	0.17065	0.19927	0.15414	0.14073	0.062589	0.16066	0.072516	0.036986	0.010717	-0.261139	0.860789	0.0474333	1.83259	-0.456925	1.24577	0.991362	0.357792	-1.446	-0.132474	-0.415782	0.650473	0.759938	-0.186086	-0.130443	0.307731	-0.553089	2.58577
0	0.018763	0.20676	0.12964	0.096744	0.13257	0.096522	0.080107	0.038461	0.10032	0.027923	0.03655	0.0036116	-0.260474	1.12223	1.02567	-0.313067	-0.594325	0.0567222	-0.695881	1.38137	-0.975449	-0.66365	-0.711269	1.06621	0.821358	-0.655941	-0.967137	-0.479888	0.123427	0.239082
1	0.04405	0.2914	0.2934	0.20118	0.18712	0.19985	0.098204	0.079713	0.12629	0.067592	0.037534	0.0092946	-0.259923	-0.998286	1.01835	0.755098	-1.75146	2.04284	0.529493	-1.87486	1.21095	0.577011	1.09837	-0.485267	-0.769345	0.298251	-2.05392	-1.3577	-0.0260807	1.09461
0	0.021907	0.2451	0.15408	0.097543	0.15657	0.14053	0.091036	0.045245	0.10667	0.035847	0.038475	0.0069071	-0.257962	0.34158	-0.114359	-0.0495615	-0.123397	0.0736293	0.232638	1.11806	0.080496	-0.371631	2.07372	-0.446485	0.222273	0.655683	-1.45875	1.276	0.631018	-2.07899
0	0.012055	0.16805	0.10738	0.12641	0.1073	0.086973	0.092654	0.031841	0.11781	0.027104	0.025738	0.0050733	-0.254723	-1.05911	0.583697	0.258935	1.21533	-0.386417	1.28064	1.08001	0.499202	0.610053	1.89757	-0.416193	-0.397423	0.64065	-0.0318783	1.77561	-0.179212	-0.491437
2	0.035363	0.37526	0.30175	0.1695	0.20191	0.18615	0.12067	0.080956	0.15431	0.062006	0.064542	0.0089239	-0.250893	0.0344009	0.686327	1.96864	-0.0749717	-0.50933	0.688448	0.5923	0.37133	-0.00319334	-0.970727	0.877518	0.285442	0.09064	0.778867	-1.44478	-0.386725	-1.79152
2	0.021366	0.23233	0.15792	0.12952	0.15757	0.12154	0.11169	0.044082	0.1136	0.037522	0.034619	0.0090494	-0.248253	-0.460604	0.718331	0.527504	0.895794	-0.793613	-0.0961831	-0.025909	0.210312	0.287221	-0.886453	0.929391	0.493611	0.382173	0.0441731	-0.792025	0.187481	0.429452
1	0.016406	0.17567	0.10707	0.069518	0.11495	0.09236	0.07643	0.026717	0.11935	0.024254	0.030123	0.0093706	-0.247625	0.0772542	0.189015	0.076769	-1.70147	-0.0698465	1.61143	-0.0890838	0.280972	0.287576	-0.784562	0.94529	1.33104	0.704801	-0.314424	1.19701	1.85821	-0.480196
0	0.020275	0.23071	0.10747	0.084514	0.12575	0.085211	0.068358	0.027893	0.10601	0.036128	0.025318	0.0060431	-0.246847	-0.331851	-0.466962	-0.830637	-0.670601	0.73442	0.382057	-0.0467862	2.41746	1.01221	-0.489025	-0.269065	0.268488	-0.444947	-1.35789	-0.422329	1.22472	0.470385
1	0.025961	0.21061	0.16927	0.10767	0.15015	0.12863	0.10558	0.049153	0.13746	0.044596	0.062151	0.0086284	-0.245746	0.682309	-0.495853	-0.37041	-0.459308	-0.0582501	0.118121	0.840514	-1.38445	-0.585563	-0.732403	1.28638	1.22514	-0.39811	-0.643251	-1.03795	-0.993132	0.200013
1	0.013491	0.19711	0.10183	0.082161	0.12921	0.10942	0.084962	0.020447	0.11316	0.025123	0.025645	0.0037884	-0.245505	0.449326	-0.624104	-0.634495	0.652432	-0.0241687	-0.522262	-0.375967	0.233218	0.205902	-0.364482	0.390479	0.0719741	0.0616381	0.330715	-0.882012	-0.507387	0.547741
0	0.01168	0.17482	0.1396	0.072414	0.10451	0.061861	0.057314	0.021672	0.081351	0.020598	0.013268	0.0061196	-0.244805	-1.10984	-0.686329	-0.16981	0.66054	-0.340367	-0.853823	0.0189176	-0.576269	-0.979148	-0.505519	-0.0969148	-0.529491	-0.603021	-0.409993	0.0388028	-0.602402	-0.734236
2	0.014033	0.12696	0.15002	0.10868	0.13581	0.12624	0.076398	0.051921	0.097998	0.033208	0.029893	0.0070459	-0.243646	0.603693	-0.0187199	0.369201	-0.867028	0.705482	1.27597	1.00358	-0.211516	0.847056	-0.350475	0.586007	0.552577	-0.253091	-0.785797	-0.333526	0.618715	0.23867
1	0.025268	0.27745	0.14186	0.14721	0.17481	0.10908	0.10518	0.031796	0.13621	0.031433	0.021899	0.010714	-0.241158	0.529342	-0.442319	-0.344835	0.477125	1.89874	-0.659904	-0.221784	-0.262661	-1.04001	0.174045	0.963317	0.42475	-0.313151	0.49399	-1.35473	-1.19067	1.23573
0	0.022962	0.17132	0.1373	0.083462	0.11748	0.082882	0.064949	0.024787	0.082571	0.028771	0.023402	0.010237	-0.238592	-1.19124	-0.678545	-0.783807	0.672231	-0.487946	-0.984068	1.44157	-0.502287	-0.869928	-0.650478	0.0318378	0.252882	1.54425	-0.888306	0.98575	-0.842098	0.399625
1	0.0074082	0.11937	0.047974	0.059696	0.10129	0.058566	0.052116	0.016113	0.07272	0.016018	0.023626	0.0078214	-0.235316	-2.22143	-0.534646	1.39355	0.977019	0.580855	0.13807	0.738929	0.0246864	-0.586432	-0.188996	-1.03507	-1.54603	-0.97245	0.539719	0.95772	0.217505	0.0947792
0	0.025362	0.35846	0.28665	0.15631	0.20908	0.19347	0.12821	0.050343	0.16758	0.046278	0.031787	0.0085113	-0.231322	0.99698	-0.308216	-0.310278	0.224853	-1.14827	0.155739	0.376033	1.21938	-0.356131	0.108308	-1.50677	1.42405	-0.517417	0.378961	1.20381	0.409462	-2.04375
0	0.043105	0.26873	0.20154	0.16993	0.17376	0.13819	0.12163	0.077805	0.11057	0.05941	0.053333	0.009361	-0.231234	0.747812	-0.611309	1.24635	0.778184	-0.453856	1.27738	0.571496	-0.757851	-0.600499	-0.842648	0.883452	0.550542	0.315275	1.64866	0.415404	0.956614	0.78765
0	0.014355	0.25481	0.18568	0.10017	0.15241	0.12963	0.080353	0.036023	0.10866	0.03317	0.029173	0.011002	-0.227511	0.551963	-0.445014	0.117088	-1.09796	0.477484	-0.474664	-1.68101	-0.219963	-0.750659	0.538417	-0.897131	-0.353344	1.88059	-0.524048	1.00884	1.75862	1.63736
2	0.052347	0.40526	0.32073	0.18265	0.25545	0.20749	0.15871	0.082335	0.18331	0.07352	0.08378	0.0063904	-0.226831	0.794347	-0.665717	-0.4678	0.0136457	1.444	-0.906387	-0.545575	0.22743	1.33863	-0.472104	-0.619306	-0.821752	-0.830519	-0.0189646	0.61781	2.01426	-0.483364
3	0.022359	0.2309	0.14989	0.15463	0.16236	0.12933	0.109	0.044527	0.1333	0.032537	0.029234	0.012432	-0.224655	0.733329	-0.594846	-0.054834	1.01556	-0.868769	-0.641354	0.733754	-1.16419	-0.69207	-0.465347	-0.127404	1.16518	-0.848871	1.14601	0.947939	-0.663327	0.679534
2	0.047392	0.28865	0.21005	0.16875	0.16887	0.16734	0.12177	0.06545	0.14493	0.053968	0.064735	0.024136	-0.217345	0.939187	5.01495	0.425744	1.81366	1.81128	2.51482	-0.368242	-0.212861	0.0251458	2.81323	-1.18814	0.121845	-0.674661	-1.16257	-0.301501	0.121979	-1.80131
1	0.02838	0.25018	0.17991	0.12987	0.15891	0.12452	0.09644	0.047697	0.11659	0.045271	0.033966	0.0064393	-0.216359	0.732165	1.01729	0.049824	-1.07762	0.298989	0.139187	0.333735	0.213128	0.676657	1.78396	-0.124269	1.1288	0.131985	0.0532064	-1.12838	0.905768	-0.957948
1	0.029665	0.23092	0.11916	0.11385	0.14879	0.10538	0.11292	0.029284	0.15072	0.040574	0.0318	0.0094622	-0.207112	-0.232239	-0.65296	-0.576953	1.14257	-0.514382	-0.887041	-0.294008	-0.524252	-1.1569	-0.370162	0.162149	0.938456	-0.852562	0.169378	-0.910468	0.315167	-0.697032
0	0.017383	0.14754	0.16497	0.093256	0.10638	0.07133	0.095403	0.022474	0.14981	0.024796	0.023133	0.0071942	-0.205468	-0.824873	-0.670962	-0.824567	1.23959	-1.5174	-1.03916	-0.157758	-0.0143971	-0.633411	-0.417842	0.562214	-0.407262	-0.517585	0.99036	-0.244436	0.599181	-1.6561
4	0.024311	0.29071	0.25626	0.16304	0.16574	0.18186	0.098678	0.067132	0.1213	0.051107	0.057467	0.015469	-0.2038	0.415124	1.77019	3.5242	-1.2284	0.367634	1.11148	-1.20237	-0.886278	-1.82997	1.33092	0.70565	-0.42248	1.46238	0.713342	-0.341427	0.105702	1.86808
2	0.01209	0.1646	0.11354	0.1185	0.13881	0.15224	0.093233	0.034044	0.1247	0.034665	0.039562	0.01031	-0.199519	0.91245	0.998006	-0.318925	-0.672817	0.727881	0.240246	0.87944	-0.929791	-1.44049	-0.121387	0.378015	0.806048	0.432192	-1.9122	0.0307867	-0.726603	0.567832
1	0.040653	0.3145	0.32349	0.15284	0.1909	0.23311	0.11822	0.087227	0.17294	0.066996	0.049991	0.0048869	-0.199172	0.0733464	0.205057	0.586587	-0.90823	0.653573	-0.629303	-0.478132	1.87321	-0.393004	0.639942	1.10002	1.09255	0.787051	0.35146	-0.531556	1.01367	1.0015
1	0.017695	0.1773	0.1061	0.11378	0.15338	0.14626	0.09846	0.037647	0.14084	0.032402	0.024403	0.0093768	-0.188151	0.0401016	-0.463041	1.20521	1.60371	-0.647844	0.13099	-0.0760776	0.212941	2.47809	-0.451981	0.0383822	0.289044	0.217484	1.10486	-1.42346	-0.485751	0.0425038
2	0.0056934	0.091567	0.050116	0.046571	0.08182	0.05436	0.042366	0.014475	0.057236	0.015869	0.018375	0.0045909	-0.187715	0.696329	-0.655462	-0.227714	0.418593	-0.507697	-0.727341	-0.311982	0.393599	0.209227	-0.556844	0.808004	-1.07739	-0.350791	0.223214	-0.451105	0.820187	-0.200734
0	0.016224	0.15997	0.11513	0.10193	0.11186	0.10634	0.084754	0.032495	0.11564	0.025301	0.031419	0.0038678	-0.184364	-1.40485	0.394885	-0.264516	0.433737	1.27468	-0.906091	-2.13451	1.1526	1.49576	-0.48016	-1.30216	-0.306617	-0.702776	-1.10916	-1.37338	-0.924936	-0.364574
0	0.020824	0.21633	0.18274	0.11602	0.13732	0.10386	0.098186	0.031376	0.1131	0.032875	0.046055	0.011732	-0.182565	-2.32712	3.07409	-0.0852769	1.90044	1.51469	-0.134087	-2.29366	0.677775	-1.23296	1.20992	-1.83052	-0.267352	-0.945398	-1.01068	-1.0856	-1.60191	-1.04072
0	0.024266	0.20189	0.14961	0.14089	0.16823	0.15015	0.15672	0.042708	0.18313	0.042489	0.023242	0.0061492	-0.180873	1.01898	-0.667954	1.07163	-1.21792	0.0779059	0.516941	0.840224	-0.996158	0.00114852	-0.850644	0.0255363	0.561466	-0.609233	-0.74478	1.06324	0.34354	-0.130887
0	0.011826	0.19095	0.087476	0.096137	0.095749	0.10319	0.090963	0.028442	0.10942	0.030144	0.025965	0.0050754	-0.173201	1.04978	-0.657687	-0.657456	-1.11957	-0.651052	-0.59039	0.672297	-0.276153	-0.0202047	-0.665035	-0.784019	0.72333	-0.234561	-1.23521	1.0542	0.746608	0.182
0	0.015234	0.17925	0.15132	0.12454	0.16889	0.13176	0.094394	0.035814	0.11788	0.040254	0.046884	0.010683	-0.173189	0.701364	-0.408404	0.881152	-0.426674	0.89085	0.804415	0.435594	-0.75513	-1.01497	-0.278175	-0.887205	0.605545	-0.562868	1.01536	-0.693371	-0.437691	1.66078
0	0.027019	0.21811	0.18889	0.13845	0.18987	0.19716	0.13031	0.043289	0.13857	0.05072	0.02515	0.0074197	-0.171073	1.19884	0.324044	0.0020283	-0.0754098	0.207637	0.190328	1.30457	0.0579055	-0.566907	-0.114195	0.360747	-0.8585	0.165416	-0.910715	0.893833	-0.179026	0.493465
1	0.022791	0.28777	0.20759	0.13644	0.21182	0.14315	0.095371	0.047803	0.14	0.046184	0.040867	0.0091342	-0.170984	1.06386	0.243628	-0.402948	-0.0889335	-0.189227	0.456067	-0.484066	0.0748168	-1.11137	-0.571638	-0.491902	0.967495	-0.916191	0.534756	-0.627578	0.720412	-0.619298
1	0.015468	0.20126	0.11699	0.12791	0.1289	0.1241	0.094641	0.039373	0.13619	0.03489	0.037224	0.0051892	-0.16986	-1.00856	4.80185	0.319034	-1.12038	0.915036	1.14011	-0.000589032	-1.58109	-1.13074	-0.255688	1.15105	-0.401758	-1.21333	0.734374	-0.287697	-1.14689	0.315476
0	0.023309	0.27364	0.17857	0.12319	0.15686	0.14652	0.071844	0.040802	0.13328	0.043429	0.051869	0.0087665	-0.16674	0.581183	-0.678476	-0.556425	-0.66152	-0.49325	-0.490948	0.110145	-0.583493	-0.843026	1.20847	0.34046	-0.389103	1.41411	-0.875712	-1.21363	-0.9113	1.13204
1	0.035312	0.25255	0.22193	0.12621	0.11505	0.11629	0.090759	0.062101	0.12453	0.051965	0.051293	0.010274	-0.165125	-0.668339	-0.475187	-0.388017	1.01082	-1.27337	-1.02706	-0.957808	-1.16986	-1.46378	-0.371132	-0.450204	0.315924	-0.640763	0.577231	-1.03864	-2.00671	-1.51276
2	0.02352	0.25669	0.19888	0.12071	0.16093	0.13306	0.094466	0.057347	0.12898	0.0362	0.043703	0.0093981	-0.162866	0.994606	0.137008	0.04299	-0.341657	0.671047	2.31723	1.57495	0.167868	-0.293388	1.12259	1.08712	0.186757	0.937561	-0.858205	0.744372	0.681521	0.0579234
1	0.01251	0.18173	0.15168	0.090917	0.11239	0.11975	0.070054	0.023312	0.096265	0.022259	0.03123	0.0076428	-0.162055	-0.0351543	-0.644462	-0.363271	0.103004	-0.842269	-0.446053	0.659302	-0.486454	-0.920462	-0.50131	-0.693281	-1.36605	-0.540741	0.766979	0.804746	0.3752	0.673739
0	0.018236	0.26173	0.16157	0.094163	0.14619	0.13129	0.094074	0.041028	0.091633	0.033084	0.029966	0.009508	-0.161928	0.881039	-0.663904	-0.662322	-0.153364	0.648901	-0.542863	1.47279	-1.19361	-0.970796	-0.243803	1.3517	0.0448838	-0.81933	0.376206	-0.695421	-0.254594	0.306411
1	0.017176	0.11115	0.1178	0.1309	0.12096	0.082293	0.086694	0.035218	0.097134	0.026342	0.017246	0.014561	-0.156509	-1.08895	2.50756	1.50332	-1.20929	1.79704	1.2061	0.515556	0.866748	-0.192768	1.89836	-0.0933481	-0.35257	1.14726	-0.624093	-1.39339	-1.34141	-0.25589
1	0.046539	0.35225	0.28089	0.17879	0.20753	0.20805	0.11601	0.070195	0.17642	0.055267	0.074023	0.017519	-0.155964	-0.715421	0.133084	-0.1524	-0.0211097	0.460789	0.626527	0.0481603	-1.04256	-0.405379	0.616959	0.375364	0.428592	0.38896	-0.893249	0.191492	-0.537915	0.067751
1	0.010804	0.13546	0.071996	0.071276	0.11611	0.10525	0.068757	0.016187	0.10863	0.02387	0.024479	0.0046466	-0.153477	-0.336841	-0.629823	-0.797201	-0.178086	0.214485	-0.895285	0.0807034	1.10973	2.35897	-0.248884	-1.35257	0.0287729	1.38147	-0.344453	1.07503	-0.268818	0.635078
0	0.033055	0.3875	0.27605	0.13644	0.18481	0.14101	0.10176	0.048503	0.1322	0.056705	0.055175	0.0073908	-0.14963	0.285891	-0.668759	-0.656569	-0.834441	-1.24056	-0.872768	-0.340513	0.117502	0.420282	-0.818715	0.945226	-0.4258	0.96697	-0.568987	-0.244634	0.995272	-0.312548
0	0.01951	0.1847	0.14427	0.12985	0.14387	0.14463	0.097835	0.035453	0.10506	0.038023	0.05437	0.012358	-0.14945	0.179545	1.34638	-0.59236	-1.47423	1.33309	-0.902374	1.62264	0.503519	0.885608	2.58673	0.437127	-0.0862577	0.315095	-0.535206	-0.895095	-0.760814	1.20219
0	0.028103	0.23152	0.15887	0.11842	0.16221	0.13838	0.088937	0.053608	0.12759	0.037502	0.042828	0.010035	-0.149026	-1.42183	-0.655197	-0.452867	0.502125	-1.57173	-1.01159	-0.672802	0.544255	1.35655	-0.526913	-0.0505899	-1.41524	-0.262941	1.29652	0.363694	0.407089	-0.818645
1	0.043921	0.26076	0.14894	0.1495	0.21969	0.14171	0.10207	0.056978	0.17723	0.065944	0.033139	0.014516	-0.148872	0.109056	-0.657714	-0.548749	0.0441859	-1.2327	-0.641894	-0.97714	-0.325981	-0.397722	-0.501593	-1.27901	-0.812055	-0.296332	-0.639666	0.742649	1.19612	-0.395854
0	0.010396	0.1516	0.072139	0.08523	0.11452	0.14708	0.076111	0.023223	0.098846	0.023118	0.024921	0.0063024	-0.142443	0.961835	-0.0690762	-0.123038	-1.5253	1.26015	-0.512856	0.273522	0.984972	0.95418	0.784929	1.59878	0.647499	1.35568	-1.98154	0.259812	0.822942	-0.752655
1	0.017388	0.17833	0.14616	0.084423	0.12145	0.069072	0.098534	0.03867	0.1184	0.021402	0.033904	0.0070522	-0.135492	-0.712752	1.03101	3.18668	-0.579339	0.156984	1.31248	-0.773276	-1.12448	-1.17069	1.01342	0.0585844	-0.411003	0.79046	-0.103912	-0.473012	-0.525422	0.771138
1	0.052505	0.35336	0.26969	0.18583	0.19737	0.22804	0.1209	0.088394	0.16865	0.073363	0.038026	0.016118	-0.130614	0.92643	1.85856	1.59029	-1.23463	0.909494	4.24015	0.175725	0.366351	-0.652779	1.67822	-0.441675	0.904462	3.65155	-0.411088	0.61482	0.922027	-0.760207
0	0.021969	0.21048	0.12066	0.10248	0.12969	0.14319	0.093199	0.041929	0.092086	0.031097	0.043549	0.007503	-0.130132	-2.75389	-0.328645	0.212845	0.0967675	0.411536	0.590281	-2.12194	0.219249	-0.117896	-0.792559	-1.6882	-4.65182	1.44524	0.963267	-1.60992	-0.564709	0.0291651
0	0.015308	0.17574	0.13475	0.086664	0.096187	0.10139	0.065769	0.038524	0.089573	0.026224	0.038182	0.0059893	-0.127274	0.26159	-0.480522	-0.72297	-1.34495	1.37272	-0.415873	-0.0758593	0.117987	0.50315	-0.945408	-0.311558	-0.623723	1.66032	-1.3381	-1.11705	-0.603179	0.395602
1	0.017724	0.21159	0.10639	0.089807	0.14719	0.095443	0.086849	0.030025	0.1133	0.040961	0.045566	0.0059989	-0.126378	0.830068	-0.486693	-0.354239	-0.875939	0.561591	0.762062	0.158294	-0.374262	0.148256	-0.488797	0.436351	0.395913	-0.833119	0.702582	-0.194693	0.663947	-0.404958
0	0.013196	0.18927	0.1122	0.088981	0.13131	0.10563	0.073497	0.024894	0.11376	0.029657	0.044525	0.0088782	-0.126051	-2.15298	-0.560641	0.271905	-1.56313	0.665626	0.249187	-1.57203	-0.940288	1.49893	0.487434	-0.0340989	-1.97393	-0.187925	-0.535038	-1.26433	0.858942	0.156106
1	0.022137	0.19061	0.15093	0.10062	0.17021	0.089671	0.1237	0.038755	0.11946	0.034604	0.024583	0.006263	-0.124399	0.624241	-0.63491	-0.700717	1.52863	-1.10033	-1.05137	0.860846	0.511249	0.0990591	-0.545568	1.07974	1.26187	-0.341098	0.968184	-0.664338	-0.274321	-0.689646
0	0.028927	0.32468	0.19717	0.12353	0.16736	0.13104	0.11908	0.043003	0.17826	0.045349	0.053901	0.015728	-0.124143	0.739367	-0.693153	-0.617281	-0.841371	-1.41076	-0.518619	-0.635496	0.211364	-0.206543	0.0377769	-0.853798	-0.210487	-0.58701	-1.52394	-0.477351	0.0440259	-0.714431
0	0.029359	0.20656	0.16671	0.12087	0.17833	0.15861	0.10078	0.041816	0.14681	0.043713	0.054602	0.010159	-0.104997	1.10714	-0.64917	-0.489807	0.167573	-1.35351	2.44901	0.407194	-1.14825	-0.931502	-0.434373	-0.159362	0.822335	0.71551	-0.369246	-0.974486	-2.41499	-0.147315
2	0.011149	0.1589	0.075755	0.075219	0.09035	0.067602	0.061145	0.023402	0.083601	0.01844	0.019456	0.0036232	-0.104488	-1.95798	2.60469	1.32746	0.161217	3.01932	3.3103	-0.699676	-0.0111942	0.127391	3.28523	-1.31543	-4.95161	1.48861	-0.113037	-1.51057	-2.21047	0.359474
1	0.019972	0.21049	0.10051	0.12823	0.18673	0.10266	0.11038	0.020335	0.17974	0.031526	0.043889	0.0055196	-0.102483	-1.48053	-0.331236	-0.279183	-1.66811	1.06742	0.57911	0.57167	0.676024	0.967996	0.96011	0.300961	0.0682741	1.80175	-0.81711	1.69559	0.946339	0.240744
3	0.040448	0.29171	0.28666	0.22339	0.19823	0.19879	0.16464	0.078372	0.20333	0.05954	0.057056	0.0099005	-0.101713	0.618847	-0.644113	-0.522839	0.0578879	-0.0110912	0.0787563	0.297517	0.054352	0.256069	-0.758894	1.029	-0.177673	0.397353	0.114259	-0.387136	0.564792	0.533465
1	0.023311	0.2716	0.22871	0.11576	0.15058	0.16347	0.095714	0.054743	0.11767	0.029613	0.056703	0.0025857	-0.0993361	0.912486	-0.54654	-0.53504	0.282975	-0.641706	-0.248852	0.53158	-0.44973	-0.942534	0.0746937	1.17177	1.45149	-0.456602	-0.648949	2.41171	0.3106	-2.00446
0	0.038443	0.36287	0.28163	0.1837	0.18097	0.17324	0.094167	0.082242	0.11285	0.058987	0.075081	0.011464	-0.0985979	0.897878	2.11913	-0.368108	-2.77163	0.136761	-0.532507	-1.40435	1.84071	1.63065	-0.748277	0.346238	0.913222	1.07526	-0.935649	-1.08731	0.894714	-0.80971
5	0.028884	0.31462	0.28535	0.14991	0.18081	0.20481	0.091475	0.059223	0.11834	0.049424	0.058297	0.0072036	-0.0970565	0.982538	0.237092	-0.705019	-0.367905	-0.00814989	-0.404091	0.361823	0.295832	-0.329133	-0.420963	0.334427	0.525582	-0.358484	-0.304984	-0.88756	-0.853459	0.614015
0	0.016461	0.13594	0.12586	0.10383	0.10392	0.10375	0.087975	0.027526	0.11409	0.025146	0.020475	0.0045604	-0.09663	0.55782	-0.645407	-0.808819	-0.688648	0.606881	-0.355253	-0.132061	1.28349	0.591825	-0.627296	0.54134	-0.333171	-0.409973	0.429225	1.54579	0.757101	-0.0718958
0	0.045145	0.3158	0.19936	0.19476	0.24665	0.23759	0.16804	0.063668	0.20629	0.078553	0.03145	0.009286	-0.0957029	0.608117	0.981294	-0.740226	0.448531	1.63839	-0.013976	0.650774	-0.425203	-0.437834	0.602143	1.30718	0.407036	-0.92012	1.26352	0.91563	0.435068	-0.718482
0	0.0095885	0.19286	0.13305	0.10091	0.1584	0.13139	0.10847	0.022545	0.16244	0.022596	0.033789	0.0039824	-0.0929204	0.770789	-0.656678	-0.400692	1.56119	-1.94662	-1.11419	-0.18357	-0.128843	0.132322	-0.585654	-0.100657	0.887413	-0.428306	0.697552	1.47041	0.893513	-2.14022
4	0.025779	0.19366	0.24912	0.083258	0.10781	0.14084	0.088434	0.048275	0.11338	0.031517	0.03098	0.006682	-0.0819916	0.878423	1.40088	0.373436	-0.452273	0.0637763	0.630568	-0.208846	0.209111	-0.56001	-0.122276	0.35825	0.0279222	1.35125	-0.906557	-0.832547	0.145395	-0.561888
4	0.021163	0.15184	0.09906	0.10612	0.13492	0.097467	0.10071	0.03384	0.12678	0.036313	0.025047	0.0078101	-0.0816035	-0.939363	-0.64105	-0.679685	0.625328	-0.0258484	-0.908832	0.427363	-0.0195523	-0.771989	-0.569815	0.890922	1.217	-0.388987	0.300044	1.00434	-0.955486	-0.154688
0	0.0253	0.21853	0.17022	0.10928	0.15545	0.12627	0.093433	0.041567	0.1154	0.035826	0.041252	0.0069976	-0.0809978	0.575669	-0.635827	3.68505	-0.120278	0.143139	0.274646	0.100854	-0.840846	-0.578971	-1.0287	0.826593	0.281507	-0.115443	0.992778	-0.122594	-0.797516	0.484099
0	0.022242	0.29591	0.19473	0.10437	0.1439	0.13036	0.080657	0.043137	0.11048	0.029012	0.040719	0.011095	-0.0754203	-0.440358	-0.524891	-0.276153	-0.259485	0.365844	0.328001	0.706719	0.249307	-0.537704	1.14966	-0.523074	-0.308297	0.181075	0.155944	-0.716769	-0.53688	-0.3766
4	0.015814	0.19764	0.12344	0.084708	0.12227	0.10974	0.075554	0.031578	0.11152	0.022583	0.024108	0.0063833	-0.0728351	0.572521	1.94377	3.43178	-0.00163011	1.71439	5.65866	1.01102	-0.82116	-1.02562	4.80528	-0.593589	1.46302	1.9931	-1.08481	-0.613357	-0.742313	-0.586775
0	0.016697	0.23196	0.19277	0.10616	0.11235	0.13184	0.090156	0.039325	0.13667	0.034481	0.0232	0.0060232	-0.0700547	0.40338	-0.656856	1.86487	0.431416	0.777904	0.300012	0.225751	0.382211	0.683488	-0.778327	1.43182	0.811567	-0.827994	0.359509	0.228651	-0.400925	0.601788
0	0.016966	0.25056	0.16215	0.11778	0.14775	0.15751	0.079406	0.040193	0.11267	0.031224	0.031823	0.0069075	-0.0675789	-1.15271	-0.48727	0.265097	-0.349547	-0.993799	-0.928671	-1.89286	-0.137354	0.81092	-0.589252	-1.32914	-1.59368	-0.597878	-0.29581	1.34022	-0.174018	-0.772461
2	0.018258	0.21534	0.1552	0.10391	0.11783	0.10568	0.099544	0.043631	0.098546	0.027313	0.033132	0.010579	-0.0606738	-1.23372	0.0824567	-0.333557	1.49604	-1.5664	-1.30382	-0.88174	0.605762	0.229896	-0.314814	-0.514271	-2.38632	0.147026	2.07405	0.688981	-2.27088	-0.613378
4	0.025243	0.25677	0.19114	0.090997	0.11712	0.1509	0.081967	0.04822	0.095577	0.042414	0.021122	0.0068405	-0.0602287	-0.635033	0.0896304	2.63728	-0.630361	1.27975	2.28547	1.16483	0.745243	-0.903814	1.59354	-0.524049	0.70864	2.18335	-1.38677	1.08643	-0.154658	-0.379575
0	0.029358	0.23295	0.17597	0.10704	0.1408	0.10746	0.093263	0.044418	0.11219	0.045201	0.035717	0.0084528	-0.0542669	-2.52335	-0.655791	-0.392246	-0.482902	-0.0431938	-0.534942	-1.81377	0.0137498	-0.51476	-0.243766	-2.19585	0.412777	-0.270751	0.141794	-0.582928	-0.404627	-1.82371
0	0.014928	0.17142	0.10172	0.11106	0.15183	0.15437	0.10657	0.032767	0.11505	0.037245	0.035927	0.007572	-0.0496149	-1.9052	2.6821	2.71185	-0.664264	-1.20427	1.46915	-1.12246	0.202173	0.518506	2.12807	0.00671352	-1.71833	2.13205	0.469563	-0.0351874	0.949345	0.901228
1	0.016927	0.19408	0.12694	0.1244	0.1474	0.12333	0.10763	0.038493	0.11064	0.028041	0.03658	0.0061151	-0.039373	-2.07544	-0.634562	0.0287104	0.564088	-0.194953	0.660349	-1.0149	-0.0914323	-0.801575	-0.555289	0.145968	1.39769	-0.732871	-0.182022	-0.639755	-2.13579	0.6643
0	0.020521	0.25698	0.18447	0.12517	0.15834	0.12098	0.088585	0.042991	0.1211	0.031664	0.039308	0.0081774	-0.0345293	-0.322835	0.0202324	-0.588445	0.876705	-1.20659	-0.767288	0.507298	-1.322	-0.109132	-0.460162	0.575828	-0.45909	-0.482762	-0.0280786	-1.2651	0.123961	0.556877
0	0.047068	0.30528	0.27845	0.16751	0.15564	0.18557	0.10344	0.089895	0.1504	0.055981	0.070021	0.017433	-0.033988	0.303189	0.368383	-0.609908	-0.525776	-0.403269	-0.073178	-1.26294	1.19667	1.26445	-0.763214	-1.33822	0.535615	0.675793	-0.400449	1.69156	0.415894	-2.1236
0	0.026947	0.21966	0.1302	0.088224	0.11396	0.085906	0.092204	0.047399	0.10389	0.027175	0.047298	0.0093277	-0.0329149	0.827457	-0.494595	-0.449587	0.432948	-0.0857577	-0.371203	-0.139857	1.44037	1.02205	-0.485212	-0.777148	-0.187745	-0.860656	0.0250716	0.169984	1.86967	-1.02739
0	0.036034	0.31105	0.22446	0.12025	0.16581	0.16959	0.096422	0.056777	0.13559	0.057282	0.046266	0.009119	-0.0324767	0.360615	-0.616349	-0.24514	0.623617	-0.0934253	-0.934181	-0.0161583	-1.17355	-0.939823	-0.340368	-0.50541	-0.157535	-0.799484	0.986882	-0.628687	-1.35491	0.306276
1	0.017758	0.1048	0.07473	0.071512	0.11754	0.06063	0.055554	0.025059	0.08768	0.024	0.026562	0.010937	-0.0318405	-2.09407	-0.485582	-0.162835	-1.63131	1.55937	0.136562	-1.54221	-0.142162	-0.023771	-0.0388231	-2.5708	-0.288694	-0.577288	0.0907404	0.584437	-0.281127	-0.824438
0	0.032183	0.35383	0.29628	0.16919	0.18716	0.24194	0.10138	0.068176	0.16556	0.063027	0.06989	0.012041	-0.0254581	0.587114	-0.614531	0.469348	1.31347	-0.841016	0.354413	-0.15277	-0.874707	-0.973829	-0.64821	-0.611404	0.237211	-0.416261	1.40531	-1.14431	-0.753045	0.0205544
1	0.01228	0.16546	0.090433	0.094933	0.11234	0.094549	0.092123	0.026996	0.15636	0.035704	0.042435	0.0077378	-0.0150233	-0.00895685	-0.707072	-0.698341	1.08036	-0.610508	-0.945252	0.109907	-0.904444	-0.463749	-0.369948	0.0778481	-0.560133	-0.551878	-1.32137	0.383294	-0.172188	-0.642678
0	0.012231	0.19127	0.12156	0.080162	0.11577	0.082487	0.067176	0.030246	0.065778	0.02599	0.028186	0.0069328	-0.0130861	0.352718	1.06915	-0.721636	0.786919	0.695634	-0.869588	0.575576	-0.77775	-1.70424	-0.489881	-0.637692	0.825381	-0.802273	0.745488	-0.433093	-0.706195	0.160138
0	0.019326	0.24531	0.20532	0.14574	0.15029	0.13579	0.11394	0.046151	0.12229	0.0353	0.036371	0.012899	-0.00854213	0.345086	-0.460883	1.31076	0.537466	0.0988391	1.18281	0.458346	-0.514075	-0.684365	-0.694691	0.290454	0.532621	-0.810538	0.733062	-0.594409	-0.418224	0.791926
4	0.030671	0.35349	0.2155	0.12702	0.15504	0.15968	0.074082	0.060203	0.11229	0.043767	0.046644	0.0078763	-0.00696037	-0.675828	-0.369718	-0.223386	0.694057	0.414259	1.06943	-0.355463	0.557634	-1.74042	0.360281	0.716598	0.802241	0.132846	-1.32383	0.411154	0.532163	-0.109265
2	0.030652	0.24138	0.18711	0.14107	0.13243	0.11146	0.11898	0.047684	0.12189	0.043589	0.052977	0.015537	-0.00686335	0.137002	1.03181	1.62404	-0.263328	-0.00754968	0.933553	-0.609631	1.47874	0.329916	-0.399696	0.698946	0.843931	0.497129	-0.336489	-0.677388	1.78791	-0.883897
0	0.024656	0.20438	0.11471	0.061083	0.105	0.10089	0.076055	0.038124	0.083973	0.032786	0.039149	0.0071434	-0.00213852	-0.405758	-0.517929	-0.396184	1.38563	-0.00498807	0.638107	0.35784	0.193264	0.0699741	0.202028	0.00133563	-0.446746	-0.43633	0.647566	0.125905	-0.288151	-1.0419
0	0.014067	0.16282	0.11674	0.11032	0.18793	0.1258	0.090217	0.029937	0.13114	0.027048	0.039265	0.010984	0.00229108	-0.888646	1.1239	-0.0480415	0.372559	0.314499	0.886229	-0.433814	-0.330287	2.29598	-0.565386	-1.22957	-0.311601	-1.12231	0.642299	-0.0911785	1.15065	1.89891
0	0.021169	0.219	0.20371	0.15009	0.18327	0.14925	0.10739	0.063785	0.12477	0.046817	0.032778	0.0038164	0.00392282	0.0209763	1.05627	-0.620451	0.147599	-0.293359	0.506147	0.623846	0.303585	0.224081	-0.492069	-1.3306	-0.434263	-0.705367	0.113343	-0.0141925	0.358147	0.0417807
1	0.029951	0.24727	0.14114	0.089567	0.12685	0.118	0.086323	0.051252	0.10536	0.042971	0.038165	0.0088521	0.00795113	0.270749	-0.690994	-0.652905	0.180103	1.10984	-0.845589	0.829214	0.748967	0.657004	-0.168883	0.948738	0.207295	-0.697529	-0.721998	0.858757	1.4942	-0.172132
0	0.012687	0.12685	0.06723	0.080042	0.088701	0.054996	0.062264	0.019718	0.10349	0.022845	0.016645	0.0051151	0.0104367	-1.53313	0.0292512	-0.622205	-0.43342	0.480782	-0.542037	-0.675696	-0.451544	0.213887	-0.398837	-1.05562	-1.7808	-0.814907	-0.0483662	-1.14083	-0.735725	0.17754
0	0.0090611	0.11383	0.07812	0.065299	0.10509	0.061575	0.064624	0.016712	0.069052	0.014294	0.015344	0.0063217	0.0195516	-0.847765	1.03561	-0.29515	1.03511	-0.916679	-0.217766	-1.40443	0.116955	-1.04922	-0.494857	0.056195	-1.89076	-0.653437	0.303354	-0.870341	0.188153	-0.0228904
0	0.018388	0.20884	0.18406	0.11309	0.13219	0.14367	0.085527	0.044956	0.14434	0.025986	0.071989	0.010846	0.023388	1.33975	0.766723	-0.575382	0.55105	-0.868243	0.551997	0.0460803	-0.885328	-0.509011	-0.652459	1.03476	1.39573	0.344651	-0.184282	0.81697	-0.734548	0.210369
1	0.031275	0.21185	0.21804	0.11149	0.11701	0.16987	0.096685	0.07853	0.12541	0.05896	0.054393	0.011304	0.0240214	0.366534	3.71486	2.61542	-1.7573	2.59267	0.758594	-0.189502	1.71296	0.971358	1.89231	-0.539884	0.700713	2.59733	-0.551207	-0.30893	0.889151	0.810961
0	0.043368	0.36187	0.23329	0.12445	0.16371	0.16964	0.088347	0.060866	0.11415	0.050538	0.10353	0.0092881	0.024797	0.87496	-0.670013	-0.319816	-0.428448	-0.643908	-0.928291	0.0313605	0.997199	2.62698	0.570485	-2.40004	-0.188281	1.27775	-0.578039	-0.834733	2.02624	-1.15932
1	0.038431	0.31026	0.2288	0.16355	0.23932	0.19261	0.1552	0.065686	0.17207	0.056547	0.051781	0.012733	0.0253055	1.14399	0.239588	0.463863	0.0488261	-0.088695	0.257362	1.32049	0.0422119	-0.603565	-0.882889	1.17624	1.0004	-0.0232592	0.348776	1.80389	-0.332819	0.410617
1	0.03289	0.26596	0.22018	0.15909	0.15591	0.17084	0.11353	0.054798	0.12974	0.043737	0.033401	0.01084	0.0261921	1.04204	-0.6302	-0.51752	0.182948	-0.175039	-0.606606	0.298374	-0.137224	-0.451291	-0.494573	-1.0404	0.280914	-0.655883	0.000879793	-0.506468	0.681756	0.199915
0	0.030836	0.15656	0.15792	0.17451	0.18389	0.1147	0.1046	0.04457	0.17648	0.039266	0.045722	0.006554	0.0278602	-0.115541	-0.640812	-0.0863183	-0.994648	0.264199	-0.663844	0.901367	-1.53646	-1.68048	-0.579383	0.958731	0.571456	-0.686157	1.2786	0.386011	0.221074	0.0117326
0	0.046526	0.32409	0.23952	0.18154	0.1997	0.19954	0.15279	0.095223	0.18788	0.060675	0.037534	0.018037	0.0297378	-0.284315	-0.659879	-0.475518	1.11795	-1.04328	0.0836767	1.25598	-0.151535	-0.0247791	-0.223574	1.03897	1.28211	-0.509207	0.683588	0.587295	-0.164426	-0.349241
4	0.013851	0.18341	0.11326	0.098937	0.11245	0.11772	0.078986	0.029939	0.093432	0.023532	0.03196	0.0057185	0.0366415	0.449177	-0.680862	1.7428	-1.92122	0.64782	-0.881636	-0.63095	-0.407733	-0.398312	0.651303	1.15396	-0.311677	1.82413	-0.797834	-0.591076	0.599173	1.17545
0	0.027447	0.31443	0.28245	0.15512	0.14799	0.21197	0.097033	0.090212	0.16303	0.054485	0.063651	0.0040077	0.0371935	0.925074	-0.638089	-0.762588	2.19883	-0.544714	-0.0810955	0.459177	0.382608	1.33857	-0.50821	-1.4895	0.00949133	-0.689012	1.67885	0.82989	0.103058	-1.4265
0	0.028455	0.26032	0.17711	0.11081	0.12767	0.13249	0.096705	0.065451	0.14639	0.049888	0.042989	0.0081616	0.0413535	-0.978809	0.1551	0.463807	2.09794	-0.594602	-1.35909	-1.52522	2.43939	0.409489	-0.542085	-0.947757	-1.58341	1.47881	1.86523	-1.22659	0.324334	1.5215
0	0.043725	0.38086	0.26115	0.14849	0.25958	0.17712	0.11298	0.058949	0.15919	0.058158	0.044701	0.010039	0.0420759	-0.158203	-0.656494	-0.0815149	1.50999	-1.22485	-0.560124	-0.358168	-0.346804	2.05683	-0.450771	-0.052978	0.992484	-1.03096	0.128477	0.479338	0.376806	-0.603993
1	0.010007	0.091075	0.0526	0.078293	0.07695	0.066382	0.074501	0.016057	0.09917	0.017038	0.039035	0.0077982	0.0440225	-1.10152	-0.686221	0.800716	0.704377	-0.245204	0.588664	0.638106	0.0715875	0.14346	-0.553378	-0.538243	-0.440806	-0.990667	-0.357615	0.470542	1.54159	0.250131
0	0.010965	0.12866	0.085384	0.079184	0.097119	0.088255	0.061428	0.025574	0.10516	0.028287	0.024825	0.0040606	0.0512859	1.35169	-0.330385	-0.391833	-0.755583	0.256851	0.884089	2.10446	0.127054	0.396629	-0.361254	0.998458	1.58936	-0.0429224	-0.157127	0.992986	0.119606	-0.321065
0	0.014649	0.17872	0.098402	0.07711	0.13506	0.082483	0.085739	0.026728	0.091263	0.031703	0.027049	0.0082919	0.0569554	-1.32566	-0.706799	0.266864	-0.282574	0.19999	0.420441	0.895808	-0.0148045	0.234547	0.0386471	-0.185717	1.23669	1.02054	-1.09477	1.1112	-0.0533667	-0.473571
5	0.019062	0.23749	0.20333	0.10752	0.11904	0.15705	0.084081	0.03884	0.12605	0.027424	0.032835	0.0079548	0.0581027	0.931626	0.74981	1.35921	-0.509944	0.256654	0.707734	-0.886995	1.0609	0.651574	0.193472	-0.0775447	0.782557	-0.200495	0.118933	-0.38978	1.04342	0.40042
0	0.015975	0.19658	0.14606	0.099096	0.11891	0.11239	0.099086	0.03873	0.12003	0.028208	0.023857	0.0090178	0.0582112	-0.443487	-0.638085	0.0743394	0.25157	-0.300313	0.61034	-0.536903	0.0302804	-0.0352546	-0.470013	-0.226587	0.641924	-0.636711	0.364237	-1.30991	-0.00485496	-0.0544123
1	0.024138	0.19697	0.18934	0.14931	0.18719	0.17488	0.1371	0.041357	0.1538	0.037071	0.0389	0.0090328	0.058989	-1.1015	-0.43833	2.11795	-1.89098	1.16327	1.27088	0.779173	-0.132486	1.10198	4.26435	0.540993	0.269304	3.27272	-0.554934	-0.399774	-0.928905	0.224816
0	0.046215	0.36143	0.28093	0.17112	0.18589	0.18744	0.15916	0.071575	0.17895	0.073946	0.065552	0.0075262	0.060689	-1.83081	-0.665868	-0.604202	0.592015	-0.955402	0.221929	0.0224492	0.0100254	-0.927081	-0.188917	0.401123	0.520326	-0.316254	0.276529	-0.796257	0.884892	0.442189
0	0.032327	0.20408	0.19947	0.18642	0.2098	0.16888	0.1523	0.053944	0.14018	0.060308	0.056863	0.0079603	0.0610093	-0.512353	-0.657782	-0.8334	-0.280977	0.312154	-0.807029	-0.0865555	-0.689893	-0.942816	-0.49743	1.65704	-0.579376	-0.441196	0.0180709	-0.537369	-0.325601	0.392443
0	0.015044	0.13886	0.060624	0.10107	0.10262	0.083493	0.083649	0.028181	0.096644	0.027558	0.02634	0.007091	0.0624466	0.852545	1.40199	-0.728589	-0.352089	0.483772	0.222356	2.06263	-1.42931	-0.256321	-0.258336	1.01818	0.260508	0.156145	0.308104	1.14009	-1.18854	0.959403
1	0.019439	0.19688	0.097458	0.085791	0.1567	0.11725	0.086049	0.027213	0.12621	0.052082	0.038361	0.0067684	0.0661121	-1.2337	0.416156	-0.690565	1.15673	0.0218482	0.160684	-0.255732	1.6409	0.377767	-0.599061	-1.2302	0.33733	-0.519035	0.464527	1.75963	1.45645	0.48385
0	0.026405	0.20232	0.19015	0.13553	0.14033	0.090807	0.12968	0.04178	0.1357	0.032601	0.054599	0.0089535	0.0661334	1.1911	-0.0366796	-0.786624	0.344022	0.98388	-0.0541875	0.450418	2.03331	1.25789	1.0764	-0.163718	-1.72993	-0.531345	-0.160206	0.383726	1.8682	0.255663
1	0.01866	0.2291	0.22623	0.12534	0.14834	0.1355	0.10056	0.045653	0.12175	0.031713	0.031236	0.0061739	0.0682836	0.612043	-0.498116	-0.430589	-0.571821	0.0734331	-0.746318	0.698868	0.0968595	0.406812	-0.56243	0.41615	0.273909	-0.622809	-0.206826	-0.948765	-0.0394817	0.0988103
0	0.026063	0.24324	0.16835	0.14816	0.15106	0.10932	0.11367	0.054755	0.15669	0.042229	0.049672	0.010338	0.0696049	-0.713221	-0.641782	-0.535207	0.488878	-0.680826	-0.648764	-0.365067	-0.11368	0.152207	-0.375934	0.307333	-0.91865	-0.515884	-0.695414	-0.286624	-0.250077	1.71168
0	0.029318	0.32354	0.25788	0.16379	0.19643	0.1706	0.12478	0.072003	0.13832	0.052201	0.033912	0.0087245	0.0756403	-0.196164	1.01939	-0.489183	-1.276	0.812593	-0.946671	-1.97763	1.88058	0.737793	-0.152506	-1.47071	0.452877	0.125329	-1.37787	-0.920486	0.319843	-1.02063
0	0.013812	0.19458	0.093599	0.08939	0.12703	0.073018	0.078982	0.021375	0.076294	0.019518	0.021593	0.0062677	0.0781625	0.419628	-0.632624	-0.525658	-0.497781	0.505867	-0.673497	-0.282686	-0.962114	-0.970706	-0.463512	-0.409142	0.494737	-0.661993	0.605155	-0.414596	-1.60567	-0.739836
0	0.035793	0.31116	0.24538	0.16568	0.23685	0.19695	0.13129	0.069117	0.17741	0.06202	0.066034	0.0084609	0.0794769	0.680641	-0.471144	-0.427259	-0.098984	-0.812648	-0.825116	-0.480307	0.0951225	-0.441633	-0.657273	-0.27329	0.807096	0.978983	-1.10054	0.446535	-0.447013	-0.162837
0	0.020847	0.16805	0.15704	0.13292	0.19217	0.14494	0.093834	0.040194	0.117	0.046829	0.051064	0.014094	0.0800021	0.808757	-0.463629	0.00668867	0.578928	-0.334087	0.308935	2.28568	-0.459038	0.459583	-0.723936	-2.45397	0.6144	-0.437247	-0.191157	1.55897	0.330008	-0.0821077
0	0.025122	0.28405	0.20952	0.13052	0.15965	0.13891	0.10723	0.05184	0.14408	0.037476	0.049457	0.01099	0.0863653	-0.353311	-0.680925	-0.451916	0.911217	0.177241	-1.05328	0.391945	2.32841	0.436514	-0.451761	0.128563	-3.09129	-0.225873	0.277157	-0.24336	-0.017568	0.726807
2	0.012141	0.16594	0.099795	0.095176	0.11684	0.060589	0.083527	0.021358	0.099957	0.021279	0.012381	0.0035983	0.087084	-0.132882	-0.417408	-0.234378	0.937948	-0.420687	-0.944669	-1.23724	0.563743	0.726838	-0.617196	-0.082387	-0.29707	0.200066	0.754033	-0.0475343	-0.201737	0.434222
1	0.024052	0.17929	0.11337	0.11138	0.13478	0.1158	0.097416	0.040472	0.11028	0.034407	0.019705	0.010358	0.0880953	0.0176011	-0.492695	-0.297929	0.70165	-0.233414	-0.721421	-0.395374	-0.139369	0.207885	-0.423467	0.4547	-1.26625	-0.653311	-0.255033	1.0327	-0.105076	0.522788
0	0.028614	0.29852	0.23402	0.1102	0.18143	0.13261	0.070009	0.044872	0.12781	0.050024	0.034494	0.01009	0.0896267	-0.55216	-0.702001	-0.724548	0.237765	-1.36444	0.352779	0.595158	-1.27342	-0.149114	-0.453489	0.590798	-1.5672	-0.690416	-0.454988	-1.36525	-0.775805	0.186573
2	0.022818	0.30349	0.19106	0.11843	0.19101	0.12273	0.10797	0.048811	0.10732	0.03949	0.032266	0.0082003	0.090621	0.586668	-0.685399	1.02482	-0.0993487	0.409525	2.04242	1.14781	-0.423485	-0.889292	-0.214645	-0.985771	0.662639	-1.07197	-0.170658	-0.835115	0.574834	-0.477496
1	0.030343	0.3041	0.22111	0.098472	0.13603	0.11913	0.066738	0.064504	0.12293	0.036095	0.051786	0.0077867	0.093323	-0.984165	0.323451	1.18934	-1.09424	0.480825	0.807193	-0.633569	1.69955	-0.398205	1.97009	-1.45739	0.656006	1.07481	-0.588531	-0.363082	-0.0557736	-0.311784
0	0.049895	0.3986	0.34128	0.20879	0.24712	0.247	0.13564	0.082072	0.18522	0.097785	0.088243	0.011688	0.0959215	-1.10955	-0.678863	-0.710442	-0.0917214	0.32264	0.832911	0.960999	-0.261917	-0.962839	-0.239829	-1.42722	0.472008	1.27316	0.350752	0.663007	0.200306	-0.759985
0	0.020069	0.1999	0.12488	0.11882	0.16688	0.10727	0.08849	0.035865	0.12966	0.028594	0.028495	0.0078778	0.0966408	0.781128	-0.585883	-0.666822	-1.19841	0.266087	0.0210322	0.736134	0.550441	0.638928	1.66005	-0.491645	1.01346	1.69209	-1.96796	1.17192	-0.289868	-1.40164
1	0.02431	0.2606	0.17857	0.12037	0.18535	0.19592	0.093119	0.051036	0.14022	0.037328	0.070866	0.0050671	0.101836	-1.7637	-0.711008	0.6256	1.16381	-1.83825	-0.686694	-0.23801	-0.466616	-0.152872	-0.542911	-0.175453	-0.4207	-0.803913	-0.654309	-0.662199	-1.10229	-1.1409
1	0.017282	0.19	0.15698	0.08572	0.11262	0.11214	0.078889	0.043797	0.090939	0.028001	0.033995	0.0064839	0.103155	-0.33217	-0.466042	0.0876177	0.886564	0.119284	-0.620489	-2.57653	-0.494288	-0.537839	-0.494889	0.0599293	-0.176764	-0.79914	-0.613758	0.584535	1.04768	-0.521923
0	0.03113	0.22872	0.14043	0.13849	0.13097	0.11288	0.094838	0.039319	0.17802	0.039251	0.049698	0.0087872	0.104622	0.946805	-0.670624	-0.695273	-0.479813	0.235605	0.743935	0.0487336	-0.821296	-1.15035	-0.663164	1.2619	-0.181548	-0.455892	-0.81539	-0.719818	0.055218	0.181538
1	0.024048	0.29949	0.21402	0.10393	0.16334	0.14548	0.083346	0.042388	0.12166	0.042344	0.069168	0.0089169	0.108771	0.890541	-0.00363502	-0.115801	-1.61694	1.7192	0.149816	0.00859207	-1.37963	-0.785747	4.80115	1.14428	0.303704	1.91836	-2.28604	-0.180221	-0.683072	-1.66799
0	0.018602	0.14506	0.12185	0.12746	0.16002	0.077532	0.098577	0.027248	0.11006	0.024608	0.036063	0.0086228	0.115789	-1.45126	-0.745472	-0.683516	0.899653	0.189774	-0.94979	0.725369	0.417504	0.726198	-0.20295	-0.844192	-0.019916	-0.322327	-1.28769	0.127543	0.407058	-1.93442
0	0.015368	0.15566	0.11601	0.079447	0.1308	0.085447	0.085172	0.021805	0.091164	0.026246	0.018702	0.003271	0.116315	-0.386731	-0.00889735	-0.640705	-0.564305	-0.00087813	-0.891329	-0.0269024	0.237024	0.330709	-0.564061	0.218199	-0.447542	-0.594398	-0.536157	0.860273	0.281927	-0.20079
0	0.025977	0.25627	0.18411	0.10921	0.15472	0.12556	0.093164	0.042837	0.087221	0.038865	0.043133	0.0052053	0.120293	-0.121842	3.9248	-0.379336	-1.0469	1.2101	-0.15602	0.251853	1.35492	0.208084	3.13151	-0.0921551	0.744138	2.3123	-0.0871208	1.38599	-0.0607574	0.705743
3	0.035108	0.30903	0.24256	0.13147	0.17119	0.16582	0.096471	0.059125	0.12446	0.050513	0.047642	0.0093192	0.121859	-0.135758	0.0209672	-0.335355	1.83639	-1.08649	-0.876821	0.512941	-0.442259	-1.62169	-0.422697	1.43591	0.769068	-0.703452	0.685117	-0.524155	-1.15088	0.327441
1	0.050654	0.31653	0.2814	0.18657	0.21114	0.22338	0.15627	0.082214	0.17851	0.090253	0.062968	0.014451	0.1239	-0.951598	-0.502445	1.38708	1.23721	-1.316	2.91815	0.164998	-1.03528	1.08909	-0.903485	1.23486	-1.6955	-0.0853348	1.15466	-0.372028	0.196926	0.0197076
0	0.020188	0.23476	0.13042	0.099834	0.16323	0.1113	0.099166	0.030725	0.11508	0.035014	0.043067	0.0056603	0.12545	0.820622	-0.666182	-0.550075	0.772369	-0.303451	-1.03386	1.59809	0.282108	-1.33194	-0.604005	-0.0141322	1.11522	-0.348365	-0.0871855	-0.101957	-0.233683	-1.20088
0	0.017603	0.21344	0.1378	0.11125	0.14122	0.14046	0.088833	0.030074	0.10506	0.029529	0.039196	0.0051218	0.130823	0.297712	1.44902	-0.643539	0.407374	-0.194192	-0.199	-0.304933	0.774205	-0.264616	-0.671764	-0.557165	1.52142	-0.823322	1.22597	0.372573	0.782514	-0.457081
2	0.038706	0.29579	0.249	0.15209	0.17387	0.17215	0.10724	0.077019	0.15118	0.064554	0.063242	0.0065458	0.131853	-1.41137	-0.244312	0.552088	-0.00345922	-0.97645	-0.396223	-2.40105	-0.0737522	1.36751	-0.561567	-1.8867	-2.09836	0.828028	0.528975	-0.709737	-0.186922	0.404558
3	0.02023	0.14853	0.12845	0.13505	0.13744	0.11415	0.12074	0.042715	0.14427	0.025432	0.04428	0.0068853	0.134086	0.255045	-0.660577	0.294386	-1.31351	1.62972	-0.517401	-0.389436	-0.296511	0.0987654	-0.781173	-0.224591	0.0180433	0.185019	-0.537051	-0.925062	1.54675	0.24501
0	0.013909	0.18518	0.076999	0.090367	0.14558	0.083965	0.07624	0.022227	0.11538	0.022441	0.027398	0.0050908	0.135203	1.04002	-0.638505	-0.625813	0.677047	-0.23432	-0.952348	0.346458	-0.175438	-0.576722	-0.511044	0.818727	0.404297	-0.435192	0.722428	-0.334518	0.845876	-0.401833
0	0.027724	0.25839	0.1561	0.15204	0.19235	0.14745	0.1184	0.047445	0.14256	0.04873	0.047764	0.011689	0.138278	0.799838	-0.443819	-0.585083	-0.0723445	-0.423639	-0.922162	-0.299778	-0.69825	-0.874625	-0.56454	0.196451	0.623625	-0.222966	0.400267	-0.816888	-0.649039	-0.125941
0	0.023363	0.24199	0.13181	0.14876	0.19834	0.10757	0.1163	0.039209	0.11704	0.058601	0.030109	0.0074279	0.141885	0.106861	2.51145	-0.378593	-0.179402	-0.280976	0.0932822	0.333869	0.434588	1.48576	0.713767	0.850169	-0.466389	1.17688	-0.11026	1.05744	0.684753	-0.918469
1	0.038901	0.34198	0.26349	0.14774	0.19182	0.1959	0.12127	0.074105	0.16906	0.057341	0.064158	0.013869	0.144461	-0.514407	0.208177	1.12342	-0.708297	1.06444	0.750196	1.1182	0.44445	0.647876	-0.500349	1.02564	0.395677	1.55162	-0.346714	-0.200891	-0.962699	1.03732
0	0.019518	0.23914	0.14208	0.10635	0.15069	0.14063	0.10093	0.031755	0.1305	0.04035	0.051201	0.0096085	0.144983	-0.499959	-0.0179739	-0.375973	-0.243876	1.65293	4.37062	0.125308	-1.39934	-0.904644	1.62512	0.0630992	-0.68336	-0.789945	1.12626	2.08487	-1.01527	-0.877847
0	0.034308	0.31078	0.21843	0.15727	0.1807	0.21219	0.12205	0.055912	0.18378	0.054163	0.042044	0.011734	0.152258	-0.603499	-0.37462	0.39717	0.280041	0.177065	0.397721	-0.120745	1.18341	-0.000112074	1.02544	0.990736	0.252296	0.538668	-1.29253	0.534459	1.35193	0.197402
0	0.014894	0.13691	0.099674	0.068699	0.10753	0.076419	0.08601	0.018523	0.097989	0.025761	0.015023	0.0068404	0.152953	0.180374	-0.0311698	-0.718732	0.372778	1.02863	-0.795258	1.01808	-0.910523	0.810539	0.0427722	0.497632	-0.366411	-0.575864	-0.473821	-0.485779	-0.0296377	-0.126987
0	0.049281	0.30064	0.19308	0.1277	0.15761	0.13482	0.098802	0.076197	0.16424	0.059246	0.077917	0.00965	0.153015	-1.43047	-0.637683	-0.291384	0.808643	-1.83642	-0.692269	-1.39445	0.756886	0.559259	-0.359319	-1.29521	-0.93632	-0.802539	0.730232	-1.47058	0.665446	-0.494781
0	0.027968	0.22072	0.23611	0.13746	0.15418	0.15273	0.1101	0.055555	0.12025	0.049832	0.046942	0.0085897	0.160851	1.11125	1.01699	0.179998	-1.18178	0.0989107	0.713845	1.60726	-0.382127	-0.375633	0.604914	0.771268	0.54408	1.60161	-1.33734	-1.32929	0.00508896	0.756073
4	0.039692	0.35057	0.3265	0.1657	0.19925	0.20303	0.11061	0.08097	0.16998	0.052417	0.092345	0.012162	0.163452	0.0707066	-0.276111	-0.491242	1.22054	-1.76075	-0.94403	0.986451	1.1481	0.999621	-0.522455	-0.626272	0.215783	-0.576697	0.587155	-0.704153	-1.15756	-1.27618
0	0.017598	0.21151	0.15311	0.077226	0.10514	0.10185	0.064621	0.041383	0.084808	0.035845	0.045164	0.0085496	0.168592	0.613457	-0.644399	0.689018	0.00425866	-0.129534	-0.665606	-0.22423	-0.771663	-0.26573	-0.632038	-0.308957	-0.283204	-0.110173	-0.90187	-0.613757	0.0929302	0.991823
3	0.0306	0.26931	0.21857	0.15198	0.15317	0.16323	0.10533	0.063737	0.10411	0.051893	0.037789	0.008766	0.170471	0.227197	-0.662763	1.74629	-0.121923	-0.10968	1.14502	0.258966	0.537749	0.9861	-0.424827	-0.632895	-0.519444	-0.422666	-0.0686647	-0.360074	0.917032	1.40824
0	0.027106	0.274	0.2275	0.14015	0.21594	0.15012	0.10918	0.054865	0.13879	0.047425	0.026828	0.0064137	0.170628	0.272754	-0.418861	-0.487819	0.555468	-0.864423	-0.849992	-0.376076	0.13921	0.642083	-0.497086	-0.349628	0.320115	-0.505794	0.41767	0.0765326	0.289534	0.105381
1	0.01942	0.21568	0.10539	0.09983	0.1847	0.12165	0.082261	0.029864	0.14767	0.034663	0.025772	0.0060546	0.173382	0.243649	-0.511282	-0.5826	-0.792124	0.226307	0.833064	0.493163	-0.0202274	-0.137632	0.931604	0.202945	0.729596	0.86369	-0.569598	2.07029	0.359103	0.0863905
0	0.014981	0.17661	0.18701	0.12192	0.13048	0.091286	0.078916	0.030747	0.10339	0.027204	0.029083	0.0087149	0.179431	0.76084	-0.633681	-0.66417	0.214494	-1.1007	-0.951669	-1.6267	-0.414381	0.260022	-0.514775	0.304385	0.00965213	-0.344436	-0.069387	0.63757	-0.695849	-0.6039
2	0.018854	0.22571	0.12346	0.12914	0.163	0.13138	0.11317	0.045746	0.14697	0.028142	0.028886	0.010124	0.181846	-1.89736	-0.60487	2.37397	-0.131802	0.936908	1.02225	-0.507878	0.368371	0.444577	1.56784	-0.331414	-1.14425	-1.11089	-0.171119	-1.03746	0.603472	-1.25652
1	0.032052	0.27527	0.21167	0.11604	0.14989	0.13226	0.096939	0.058968	0.12435	0.038963	0.054595	0.0066436	0.184888	1.26485	0.347753	0.814024	-1.43889	1.30241	1.29862	0.064157	0.00023235	0.427258	1.367	0.781296	-0.835273	1.73923	-0.304901	-0.523787	0.0756027	-0.0381675
0	0.024364	0.28158	0.17509	0.10906	0.17532	0.18596	0.1065	0.039511	0.13033	0.05014	0.058379	0.012614	0.186424	0.977987	-0.627312	-0.679458	-0.272373	-0.446477	0.319122	0.0980857	0.465533	0.46045	-0.717185	0.568854	0.158919	-0.459842	1.43	2.55002	1.37057	-0.757379
0	0.013857	0.13734	0.12255	0.095412	0.15363	0.079136	0.096017	0.026279	0.10192	0.022388	0.05062	0.009228	0.19245	0.834629	-0.281173	-0.210431	0.503763	0.240406	-0.161172	-0.0585739	-0.0576939	0.703999	-0.689598	0.668134	1.37528	-0.225057	0.0609941	-0.381655	0.271614	-0.0247401
0	0.025207	0.23772	0.12152	0.092581	0.14121	0.098918	0.079548	0.034529	0.12237	0.033712	0.029261	0.0098404	0.192526	0.872134	-0.00515127	-1.09043	0.701243	0.251428	0.0178108	1.17045	0.224685	0.342844	0.316543	0.274528	0.52582	2.69192	-1.56709	-0.0688976	-0.0737341	-0.530632
0	0.039374	0.31606	0.2077	0.14645	0.20619	0.17331	0.090831	0.059344	0.14228	0.070701	0.049782	0.010947	0.196319	0.448231	-0.494485	-0.379115	-0.30685	-0.339012	0.0116511	-0.0082492	-0.0663989	-0.234646	-0.587695	0.169498	-0.449917	-0.634123	-0.566407	-0.951988	-0.638493	-0.459551
1	0.0083121	0.13867	0.080108	0.042848	0.069651	0.033992	0.045398	0.013553	0.052805	0.011469	0.017078	0.0075329	0.203544	1.11379	-0.666301	0.0437173	0.273909	0.523974	-0.145933	1.65508	-1.19334	-1.53183	-0.569648	0.570389	0.0733416	-0.910594	0.441088	1.11854	-0.770836	-0.47972
2	0.017778	0.24699	0.14539	0.13328	0.1568	0.1564	0.11366	0.044026	0.11313	0.042995	0.039527	0.0060102	0.211216	-1.53776	0.609085	-0.16546	-0.238845	1.35903	0.226891	-0.150198	-0.612667	-0.346818	1.23548	0.520064	0.210232	0.687567	-0.396563	0.518261	1.93129	-0.229267
0	0.013151	0.16037	0.11209	0.072182	0.097511	0.051695	0.062095	0.021747	0.077728	0.021751	0.01549	0.0079564	0.217938	0.573643	-0.611425	-0.390765	0.83301	0.195515	-0.824295	0.592064	-0.825971	-1.18486	-0.42882	-0.179899	1.11976	-0.788926	0.396702	0.933579	-0.292236	0.352945
0	0.017264	0.16097	0.11547	0.073329	0.1059	0.053571	0.083461	0.020987	0.069157	0.027171	0.016069	0.0045873	0.21833	0.741527	-0.436396	-0.737798	0.320674	-0.113764	-0.706723	0.198344	-0.810054	-0.436059	-0.43549	0.298215	0.94215	-0.686876	-0.695532	-0.221834	0.0134547	0.921186
0	0.033917	0.28006	0.21643	0.15049	0.16776	0.13666	0.12812	0.048634	0.17509	0.050108	0.03756	0.01553	0.226446	0.669762	-0.665513	-0.619799	0.0300831	-1.60218	-0.726567	0.31593	0.0224155	1.92911	-0.488995	0.924411	-0.63501	-0.483321	-0.341385	-0.473629	0.1899	0.16531
0	0.03013	0.30423	0.18906	0.13077	0.18271	0.11067	0.10717	0.037063	0.10235	0.042113	0.037489	0.0088276	0.227258	1.29573	3.16435	-0.570521	-0.3359	0.0416516	1.22351	-0.214282	-0.0501875	2.05781	-1.13267	0.172761	-0.0371548	0.258092	0.172269	0.39209	1.81913	0.10532
0	0.019389	0.17922	0.096439	0.087186	0.14091	0.104	0.10987	0.037698	0.13584	0.03199	0.052532	0.010305	0.2289	-0.0315234	-0.61403	-0.742201	1.9388	-1.25057	-0.892017	-0.272765	-0.165974	-0.191187	-0.333008	0.918455	0.85217	-0.705378	1.50397	-1.26593	0.789887	-0.145983
4	0.019362	0.31289	0.14362	0.11486	0.17161	0.13723	0.084198	0.029461	0.14281	0.041022	0.047144	0.010387	0.229925	0.803757	-0.635213	-0.325543	-0.0922189	-0.786501	-0.503781	0.25971	-0.368187	-1.03471	-0.486721	0.277043	-0.0379634	-0.676666	0.183711	-0.242172	0.0770901	0.191729
0	0.014473	0.19507	0.10947	0.12715	0.15467	0.081488	0.086862	0.025385	0.1183	0.027666	0.032521	0.0082087	0.242519	-1.02517	0.412363	-0.232046	0.67171	-0.303719	-0.120874	-1.51123	-0.0486836	-0.58606	-0.289876	-1.51278	0.324782	0.0233462	0.570906	-0.892648	-1.78687	-0.949835
2	0.015653	0.23398	0.15597	0.075564	0.11178	0.10029	0.060106	0.02829	0.108	0.027382	0.03911	0.0075428	0.244499	0.842399	-0.637559	-0.565313	0.524581	-0.938817	-0.920472	0.083403	-0.1125	-0.0864495	-0.528891	1.18526	1.15989	-0.481474	0.489126	-0.736459	0.639273	-0.438749
0	0.043537	0.30827	0.33162	0.15086	0.14281	0.21583	0.086417	0.074818	0.14013	0.070368	0.043169	0.0057635	0.245021	-0.519045	-0.46117	-0.232436	1.78511	-1.86176	-1.01092	-0.939076	0.242781	1.91801	-0.465963	-0.379678	-0.742087	-0.577866	1.65102	0.0805102	0.512491	-1.13233
0	0.029958	0.20556	0.15447	0.1425	0.19645	0.13437	0.10474	0.05522	0.13473	0.041407	0.039069	0.009527	0.24714	0.459752	-0.49509	0.289442	-1.51794	-0.1125	-0.334665	0.257684	0.385259	-0.596731	0.947659	-0.902942	1.48562	0.336983	-1.61066	0.297853	0.788451	1.10142
0	0.016961	0.22751	0.15852	0.098769	0.16996	0.10311	0.08627	0.038196	0.10093	0.019864	0.026623	0.013535	0.249024	-1.63466	1.30907	-0.0726137	-1.71622	0.52813	2.124	-1.05873	1.48523	-1.39679	1.704	-0.871745	0.669561	3.75324	-2.16948	-0.913823	1.74731	-0.632445
0	0.024778	0.23102	0.17052	0.13413	0.16952	0.12019	0.12959	0.035512	0.13008	0.045967	0.044752	0.0044743	0.254651	0.46301	-0.628389	-0.431699	-0.115894	-0.774884	1.18176	-0.8733	-0.094786	0.527212	-0.151286	0.808499	0.513917	0.606474	-0.00994731	-0.152261	0.404486	0.389124
3	0.028455	0.24239	0.16796	0.15804	0.22418	0.16209	0.13476	0.055948	0.15334	0.048086	0.037169	0.014131	0.256152	1.06695	2.57035	-0.609424	-0.0558194	1.4302	-1.09728	-0.0313093	-0.119255	-0.858347	-0.872289	0.649293	0.199231	0.624711	-0.236822	-0.519153	-0.466326	-1.08332
0	0.043447	0.32594	0.31091	0.17866	0.20894	0.21923	0.11456	0.083575	0.16024	0.063113	0.065042	0.0084391	0.262386	-1.36071	-0.674787	-0.0222303	1.96031	-1.90999	-0.873448	-0.254487	-0.326887	-0.432656	-0.287834	-0.616893	-2.69641	-0.447105	-0.168284	-1.05061	-1.99377	0.441778
0	0.030618	0.32939	0.24425	0.16347	0.18182	0.12888	0.11289	0.055364	0.13997	0.042607	0.033004	0.0098029	0.270049	0.852188	-0.309756	-0.323399	-0.622029	-0.599455	-0.0377887	0.552573	0.442329	1.38198	-0.626361	0.703645	-0.576018	-0.626325	0.355829	-0.152072	0.765953	0.516199
0	0.042208	0.28291	0.16894	0.11377	0.18636	0.11	0.10582	0.043477	0.12356	0.055989	0.058063	0.0098382	0.270144	1.35321	-0.504885	-0.728311	0.0818068	-0.0720973	-0.420644	-0.134167	0.0474843	-0.20034	-0.074146	-0.171566	-0.068644	-0.423143	-0.401834	1.45817	1.34775	-1.13228
0	0.029597	0.23619	0.16067	0.12802	0.15502	0.09428	0.10856	0.039839	0.11642	0.032695	0.035007	0.0063616	0.270392	0.895422	-0.750937	-0.891136	0.778436	1.95858	0.606798	0.701657	-0.231852	0.548945	3.17216	-0.77759	0.435945	0.0627135	-1.06689	0.605705	0.350522	-0.882058
1	0.025999	0.21861	0.20379	0.13755	0.1283	0.1676	0.089888	0.054862	0.14193	0.042587	0.048525	0.0048565	0.272083	-1.54145	0.624223	1.18405	-0.416158	0.835369	1.87188	0.443113	0.435517	-0.491497	0.925978	-1.1088	-0.956073	1.33132	-1.3884	-1.30039	-2.19433	-1.22432
1	0.035223	0.30531	0.22337	0.15755	0.18427	0.20264	0.11755	0.065155	0.15371	0.062937	0.042513	0.010199	0.275657	-0.707166	1.1489	2.44593	-1.91159	1.39631	1.11638	-2.53244	2.05929	1.68976	1.80384	-1.52267	-0.640398	2.81243	2.13952	-1.4499	-1.24653	1.23554
0	0.024185	0.27224	0.20257	0.091275	0.14692	0.12422	0.078955	0.041911	0.13177	0.049561	0.062831	0.0091492	0.277351	-0.40125	-0.628949	-0.706402	1.72128	-0.612705	-1.04676	-0.467053	-0.812431	0.134977	-0.366963	-0.562328	0.00332912	-0.590505	1.64513	0.288071	1.61518	-0.548582
0	0.028203	0.29012	0.22098	0.10297	0.15706	0.13144	0.075897	0.065819	0.1126	0.040115	0.046084	0.0061016	0.281229	-1.39212	-0.685259	-0.0700145	-0.976736	-0.0732778	1.06396	-0.455473	-0.419503	-0.0931783	-0.703422	0.791758	-0.588462	-0.253868	-1.37975	-0.854581	1.9499	1.54359
1	0.023146	0.2282	0.16384	0.11979	0.17516	0.11716	0.093945	0.035883	0.09819	0.040167	0.032902	0.0067074	0.28455	-0.941186	-0.520515	0.887786	-1.45978	2.00236	1.19736	-0.890384	-0.571555	-1.02328	0.902275	-0.655413	-1.79079	-0.965581	-0.805126	-0.439082	-1.58415	1.32101
0	0.028903	0.31563	0.25672	0.15683	0.22472	0.16966	0.12562	0.058699	0.14935	0.05378	0.032487	0.0092686	0.290626	0.818319	0.325522	-0.726394	0.123565	1.38688	0.284436	-0.104605	-1.38625	1.60821	0.205663	1.02833	-0.306541	-1.01865	-1.11268	0.509669	0.789888	-0.080774
1	0.02871	0.26392	0.17178	0.10731	0.15948	0.11246	0.10431	0.042259	0.10478	0.044833	0.048674	0.0062237	0.294115	0.519279	-0.645818	-0.642791	0.742196	-1.05811	0.564164	-1.43076	0.132592	-0.0796734	-0.486295	-0.213393	-0.439559	-0.605881	-0.25168	0.098764	-0.99476	-0.601746
0	0.018486	0.24326	0.14668	0.11181	0.169	0.16227	0.078326	0.047587	0.13349	0.030275	0.017778	0.0057216	0.297914	1.0941	-0.635044	-0.676013	-0.260594	-0.246519	-0.870891	0.277335	-0.777427	-0.894613	-0.55706	-1.12068	0.0125994	-0.470104	0.555958	2.5167	-0.189439	-0.810811
0	0.03093	0.24412	0.25671	0.13444	0.15596	0.19283	0.095825	0.067789	0.13873	0.053185	0.039665	0.0086584	0.305668	0.3548	0.682249	-0.00349336	1.19457	-1.17979	-0.211728	0.326344	1.31022	0.317182	-0.621427	0.251127	0.328803	0.0708618	-0.352447	-0.726928	0.886272	-1.42967
1	0.024799	0.24386	0.19001	0.11698	0.13824	0.11667	0.091521	0.042234	0.10187	0.037967	0.029413	0.010112	0.31337	0.446236	-0.591338	-0.0495848	0.295205	-1.02035	-0.625946	-0.28885	0.257433	-0.465327	-0.532823	0.495827	1.11187	-0.647117	1.09569	0.148413	1.70641	0.830914
0	0.0083951	0.15989	0.063288	0.075974	0.13177	0.086083	0.062166	0.018891	0.11663	0.022243	0.019245	0.0046871	0.316889	-0.45244	-0.624512	-0.608762	-0.438249	0.649902	0.873658	-0.211053	0.0798797	-0.195216	-0.572811	-0.403875	0.329662	-0.61595	0.221619	0.26577	0.910251	0.516688
0	0.016285	0.21131	0.10921	0.11773	0.17277	0.12543	0.10521	0.03753	0.1762	0.032686	0.019655	0.0072348	0.332415	0.647734	-0.420541	-0.362391	0.454771	0.595386	-0.844604	-0.199932	-0.235711	-1.78141	-0.435298	-0.43159	0.784544	-0.766307	0.168232	0.25434	-0.581084	0.00853928
0	0.016555	0.15897	0.12051	0.12687	0.13626	0.1416	0.085621	0.034844	0.12425	0.032224	0.054773	0.0060673	0.339026	0.404733	-0.660895	-0.459241	1.28312	-0.571601	-1.06121	-0.422264	0.258357	1.10651	-0.443018	-0.970632	-1.30067	-0.658245	0.903072	1.20454	2.35403	-1.16335
1	0.043877	0.26911	0.27195	0.18727	0.17318	0.22975	0.12442	0.087941	0.16413	0.047789	0.096168	0.01325	0.344183	-0.0665304	-0.653409	-0.525592	0.014127	0.368035	-0.893912	0.408414	-0.0988154	-1.4411	-0.45075	1.10064	-0.208077	-0.619789	-0.0517405	0.02279	-0.986377	0.386992
0	0.025884	0.20673	0.14872	0.14389	0.1312	0.1357	0.094659	0.036273	0.13117	0.034326	0.039914	0.0075303	0.349884	0.841308	-0.469859	1.09375	0.20487	0.0199973	-0.357103	0.794066	-0.255002	-0.530216	-0.104001	-0.618183	1.06316	-0.122213	0.0489481	0.563848	-0.259247	-0.725939
0	0.035478	0.23545	0.17774	0.16054	0.16312	0.12621	0.12689	0.03987	0.15759	0.034784	0.033349	0.011865	0.350618	-0.381552	2.64001	-0.78299	-0.0896212	0.204149	2.80213	0.70638	0.771054	-0.0192045	1.22409	-0.205529	0.559005	0.790128	-2.14291	1.44738	-1.31929	-1.49137
0	0.057685	0.35718	0.3763	0.21257	0.261	0.21884	0.16649	0.11754	0.19394	0.09455	0.098845	0.024993	0.353282	-1.78736	0.0585666	-0.151039	0.618957	-0.264435	-0.862664	-1.12325	-0.827162	-0.829071	-0.460615	0.118211	0.63041	-0.780516	0.529298	-0.257205	0.768153	0.062693
0	0.030735	0.24727	0.19729	0.1815	0.20667	0.15325	0.13219	0.049246	0.14084	0.05545	0.031139	0.014548	0.355915	0.412238	-0.461137	-0.660669	0.802492	-0.27325	0.713159	0.333231	-0.776	-0.0189462	-0.0539713	-0.360582	1.23049	0.255442	-0.343449	0.770378	-0.2563	-0.386195
1	0.049117	0.30515	0.30986	0.16585	0.17281	0.1835	0.11501	0.0801	0.14652	0.066372	0.060661	0.0098707	0.356876	-0.116642	-0.571393	-0.0803101	-0.0676334	1.52274	0.876442	0.819009	-1.27685	-1.80789	1.8852	0.712933	-0.497902	-0.691685	-0.534449	0.00050072	-0.316447	0.119808
0	0.0091314	0.12931	0.04173	0.063313	0.093041	0.066497	0.051897	0.012599	0.079029	0.016523	0.018472	0.0052678	0.37674	0.91741	-0.65863	-0.679064	0.710624	-2.06268	-0.826584	-0.339602	-0.0870086	-0.316831	-0.442132	-0.12374	-0.282604	-0.424898	-0.434035	0.827482	0.694553	-0.384076
0	0.018841	0.15391	0.1168	0.06135	0.089583	0.09415	0.056536	0.035579	0.08179	0.024561	0.034696	0.0066884	0.377225	0.569618	-0.646956	-0.40633	1.25956	-0.439559	-0.849021	0.365636	-1.409	-0.288938	-0.437502	0.264261	-0.752	-0.491896	0.140114	2.05908	-1.23399	0.725649
2	0.030296	0.28484	0.17459	0.12628	0.15793	0.13206	0.099329	0.051641	0.15214	0.041707	0.068303	0.0074335	0.379696	-1.60817	-0.46854	-0.198647	0.417352	-0.123696	-0.700224	0.850412	-1.05727	1.24223	-0.568905	0.121522	0.0206904	-0.587914	0.329682	0.740518	0.217788	0.220664
1	0.025412	0.19111	0.15882	0.14576	0.1489	0.11539	0.10984	0.043643	0.13272	0.036545	0.032071	0.0057657	0.391252	-1.59881	-0.06356	-0.565798	0.468523	2.42016	1.04115	-1.76895	0.516416	2.04643	2.13511	-1.84049	-1.23256	-0.900431	-1.69891	-0.55898	0.884913	-0.913051
2	0.012459	0.19689	0.053971	0.07847	0.1176	0.067155	0.072318	0.017377	0.063197	0.01706	0.0077985	0.0047552	0.392943	0.830496	0.19054	-0.571023	0.0256443	0.158092	-0.825681	0.317107	-0.247324	-0.715734	-0.232793	0.83554	-0.19926	-0.442498	0.818062	0.404065	-0.100651	-0.632911
1	0.04826	0.30507	0.26131	0.19821	0.21028	0.14732	0.144	0.081333	0.16462	0.058149	0.028514	0.012552	0.401953	-1.13569	-0.675225	0.481478	1.03819	-0.559606	-0.923848	-0.10469	-0.546634	-0.929499	-0.573235	1.65913	0.256968	-0.692497	0.594449	-0.128642	0.859677	-0.547284
0	0.018639	0.21019	0.15158	0.11533	0.14698	0.12293	0.091367	0.033621	0.10663	0.052046	0.027759	0.0043463	0.40705	0.311001	0.288614	0.0168464	-0.305761	2.04483	0.433908	-1.0117	-0.285707	-0.981808	0.899139	-1.28949	0.0356709	-0.63433	-1.05083	0.496826	-0.151097	-1.35744
2	0.01149	0.10647	0.066016	0.07585	0.10929	0.075729	0.068855	0.015857	0.087246	0.022663	0.01599	0.0041465	0.408329	0.799805	-0.495426	-0.405052	0.0410021	0.458836	-0.24308	0.0494914	-0.147494	-1.1827	-0.163962	0.3751	1.06787	-0.710461	-0.952896	-0.345303	1.04303	0.415123
2	0.036676	0.34189	0.26975	0.21492	0.21762	0.19995	0.1722	0.084351	0.1555	0.06094	0.059829	0.0073238	0.410972	-0.196217	0.682554	0.426346	-0.565992	-0.524984	0.235229	-0.137315	0.156487	0.557787	0.151988	0.460798	-0.189059	0.601305	-0.415999	-1.17424	0.204795	0.267821
2	0.015383	0.13624	0.13371	0.10175	0.12678	0.11708	0.080268	0.060826	0.10997	0.039801	0.040741	0.0049403	0.41508	0.465265	1.60826	4.7834	-0.382333	0.822674	4.92356	0.393595	0.0832862	-0.784377	1.70783	-0.0184792	1.17528	0.252649	0.628206	0.793574	0.339335	-1.1323
0	0.013974	0.18746	0.10386	0.093245	0.18259	0.10538	0.076123	0.023842	0.12058	0.031109	0.029454	0.0054886	0.42818	0.49135	-0.513271	-0.575607	-0.782846	-0.124555	-0.743092	0.898123	1.07973	0.37718	-0.598425	0.087841	-0.0994307	-0.635411	-0.73986	-0.143476	-0.784771	-0.366791
5	0.022876	0.23546	0.14921	0.12047	0.15723	0.14215	0.098546	0.032636	0.12614	0.042895	0.034191	0.0078017	0.428877	0.991288	-0.467453	0.00814202	-0.60115	-0.268399	0.518279	0.147901	1.9494	0.403337	-0.418736	-1.31114	1.06466	-0.264782	-0.354816	1.14364	0.997727	-0.234416
0	0.025416	0.26871	0.15626	0.12202	0.16432	0.14735	0.11157	0.033878	0.13488	0.047554	0.068083	0.0083463	0.433485	-1.7296	-0.670549	-0.56924	1.52575	-1.38495	-0.828889	-0.671826	-0.706768	0.194334	-0.345629	-0.612454	-0.633954	-0.891823	0.179979	0.211183	-0.582082	-1.27044
2	0.022444	0.23847	0.14674	0.12534	0.17172	0.11609	0.10809	0.035724	0.17005	0.03841	0.041713	0.012675	0.436213	-0.48403	-0.458861	2.83205	0.687761	1.25308	-0.278061	-0.818614	-0.0570944	0.297892	0.551617	-1.02346	0.420971	-0.664041	0.191436	-0.694668	-1.20815	2.12947
0	0.033627	0.23926	0.2483	0.14806	0.13575	0.13606	0.087062	0.088097	0.12294	0.053131	0.032256	0.012155	0.43684	1.3742	-0.626973	-0.183068	-0.668561	0.487061	1.12402	0.817116	0.0286387	0.403791	-0.74762	-0.160091	0.870713	-0.699822	-0.0307727	-0.857465	0.631187	0.29091
5	0.021888	0.21847	0.19709	0.13164	0.13118	0.11178	0.096087	0.050658	0.13214	0.042243	0.04459	0.0076092	0.43689	0.927056	-0.276593	-0.31818	0.916573	1.46267	-0.713723	0.928164	-0.26049	-0.833605	-0.0715384	1.01223	0.834421	0.31332	0.331877	0.456386	-0.898271	1.15528
1	0.030798	0.2336	0.20652	0.17892	0.19046	0.15753	0.15089	0.047962	0.18797	0.054006	0.043356	0.01347	0.438209	1.08939	0.382437	-0.387734	-0.176667	0.234756	-0.69931	0.881089	0.844662	1.16945	-0.434901	-0.796273	0.417414	-0.643416	-0.362947	0.308244	1.22984	0.109009
0	0.010632	0.18476	0.12696	0.078671	0.11168	0.09913	0.058488	0.022245	0.080353	0.025273	0.03875	0.0059317	0.4426	0.795771	0.368584	0.312436	-0.503162	-0.302149	0.644864	1.44129	0.1503	1.50241	-0.908533	-0.176736	-0.35912	0.0505534	-1.06249	-0.609421	0.157806	0.89713
3	0.026225	0.34361	0.29542	0.14867	0.20877	0.19616	0.090661	0.04856	0.10596	0.06347	0.036029	0.010399	0.444462	0.942177	-0.469635	-0.425111	-0.651576	0.444281	0.370948	-0.132869	-0.995765	0.436835	-0.56525	1.645	0.209273	-0.674218	-0.325821	-0.767297	0.405441	1.38334
0	0.048684	0.24419	0.25507	0.22774	0.21676	0.22483	0.18583	0.06633	0.18754	0.079725	0.040577	0.01026	0.448464	-0.0551584	-0.302624	-0.353855	-0.18177	0.475807	1.16802	0.71763	-0.00323036	-0.0907039	1.7736	-0.230949	-0.102124	-0.877827	1.08209	1.28763	1.08998	1.83258
0	0.025512	0.27488	0.20107	0.12989	0.15067	0.13196	0.094221	0.041103	0.12243	0.046175	0.019365	0.0051844	0.450305	-1.14989	0.243832	1.60359	0.975211	-1.90104	0.281078	-0.297654	-0.487163	0.58404	-0.684131	-1.10817	-0.583118	-0.556917	0.310195	-0.696533	0.0436718	1.58045
0	0.01946	0.17832	0.14989	0.13051	0.14218	0.13118	0.091848	0.028501	0.10372	0.03387	0.03151	0.015871	0.453522	0.528722	-0.487853	-0.783629	0.259471	1.06305	-0.8703	0.573982	1.00779	0.126148	0.565379	0.331059	0.29669	-0.524456	-0.649397	0.806714	0.722337	-0.563853
0	0.021616	0.19871	0.15127	0.10438	0.14784	0.074061	0.083482	0.031839	0.10784	0.022994	0.01854	0.0065049	0.455875	-1.30319	-0.633021	-0.765641	1.47303	-1.8281	-0.75136	-1.00316	-1.01754	-0.950945	-0.346838	-1.01997	-1.06209	-0.405506	0.865286	1.8472	-0.274899	-0.25075
1	0.059089	0.39836	0.31775	0.22161	0.24918	0.2577	0.17818	0.10522	0.28501	0.08732	0.1493	0.020047	0.464268	-0.614094	-0.653955	-0.704081	0.789036	-0.250996	-0.59844	-1.38021	-0.813051	0.522167	-0.318054	-2.14269	-0.475413	-0.661626	-0.904381	-0.691351	-0.981202	-0.0447299
0	0.019952	0.32367	0.20981	0.098592	0.13996	0.1016	0.073095	0.054727	0.094583	0.032851	0.027397	0.0051907	0.464629	1.1891	-0.637109	-0.700864	2.12898	-0.155635	-1.07075	0.879726	0.0496822	0.206346	-0.512401	0.853644	0.635628	-0.303486	0.741469	1.02492	-0.317231	-0.183207
0	0.025023	0.18095	0.16084	0.14841	0.17392	0.11989	0.1268	0.038604	0.14812	0.040315	0.035833	0.0058373	0.468932	-0.87216	-0.679906	-0.112785	0.468846	-1.51331	-0.246653	0.285056	-0.130144	0.342029	-0.57082	0.00353634	-1.16118	-0.34974	-0.0907334	0.438863	1.86533	0.380178
1	0.035362	0.27281	0.21797	0.16546	0.19324	0.19866	0.13751	0.05954	0.15304	0.062906	0.05424	0.0061626	0.476339	-0.289753	-0.387235	-0.191463	0.825748	0.0039652	-0.771329	-0.533357	-0.679628	-0.777099	-0.395372	-0.568146	0.818074	-0.750675	1.06919	-1.0777	-0.714335	0.870573
2	0.026136	0.22232	0.15813	0.13494	0.18972	0.11692	0.12601	0.033027	0.17492	0.037601	0.043309	0.0067176	0.476752	0.0593404	1.02533	-0.0601928	-1.13393	1.3455	-0.109022	0.0449465	1.00449	0.203636	1.38375	0.863411	0.54625	0.492792	-0.458227	-0.510249	0.194938	-0.0387757
0	0.032963	0.26044	0.23917	0.20036	0.1992	0.18156	0.18804	0.064981	0.17613	0.047238	0.030285	0.0099944	0.479971	1.01673	-0.313871	-0.712244	-0.683338	0.351227	-0.0545349	-0.0675483	-0.78561	-0.742679	-0.626526	1.05739	0.163641	0.390344	-0.387497	0.104855	0.658911	-0.12823
1	0.01628	0.21834	0.12536	0.10618	0.12314	0.16147	0.08796	0.033575	0.13898	0.036866	0.046973	0.0068751	0.482526	0.702708	-0.305986	-0.162431	-0.983206	-0.222221	-0.836057	-0.436376	0.433377	1.25001	-0.720523	0.348833	1.59376	-0.505515	-0.748137	-1.28319	0.374701	-0.722291
1	0.04508	0.28491	0.21874	0.12053	0.14754	0.17035	0.097397	0.081168	0.12536	0.060619	0.032441	0.0097818	0.488835	1.32542	-0.613375	0.418668	0.105693	-0.722214	0.387443	0.858638	-0.6844	-0.637139	-1.20197	0.702132	1.18135	1.9814	-0.0618858	-0.593497	0.144161	0.477394
0	0.013041	0.14504	0.08778	0.095084	0.1337	0.10181	0.093412	0.034379	0.14294	0.025025	0.032053	0.0054446	0.494368	0.474602	-0.639564	-0.278232	1.02218	-0.441453	-0.882951	0.469543	0.388643	-0.455161	-0.65542	1.10838	0.772069	0.00938427	1.01889	-0.00670392	0.143347	-1.38849
0	0.039503	0.23699	0.17199	0.16567	0.19674	0.16232	0.12828	0.049535	0.14348	0.053049	0.045936	0.019178	0.505399	0.871137	-0.656635	-0.450832	-0.250895	0.182651	0.438711	0.339376	0.48711	0.415282	-0.717101	0.56168	0.90227	-0.567869	-0.821055	1.87953	1.17384	0.330129
1	0.01813	0.30379	0.21753	0.096234	0.14431	0.099312	0.064985	0.036943	0.095062	0.035189	0.036641	0.0043683	0.50909	0.351798	0.0373524	0.0449066	-1.14991	0.430366	-1.05761	-0.833334	1.61818	0.339529	0.956566	-0.280673	-0.413177	1.09908	-0.262092	-1.16991	-0.598523	0.0986913
0	0.018764	0.21997	0.16941	0.10457	0.13912	0.11694	0.077308	0.038678	0.11746	0.031167	0.044501	0.007616	0.511605	0.207345	-0.639501	-0.754939	-0.103308	-0.812109	-0.158249	0.60353	0.35254	0.579471	-0.479024	-0.225711	-0.284182	-0.711702	0.349501	-0.183445	-0.404247	0.330045
2	0.011598	0.18204	0.082314	0.09257	0.15	0.10082	0.10411	0.025854	0.13125	0.026322	0.02846	0.0087299	0.523275	-2.15284	7.47724	7.30578	-2.20989	3.59367	5.8704	-1.78257	0.420307	-0.080252	5.06626	-0.601546	-0.924728	5.72189	1.66504	-1.52917	-0.419177	1.46667
0	0.022218	0.2503	0.1664	0.11901	0.17809	0.1499	0.09828	0.037699	0.13876	0.042119	0.048465	0.0070544	0.523787	0.59572	-0.439006	-0.355835	-0.486332	1.22915	-0.756499	0.365949	-0.497823	-0.0607468	-0.323734	0.423508	0.777043	-0.668069	1.05932	-0.0835148	0.641282	0.472413
0	0.019837	0.22114	0.21244	0.11341	0.13581	0.10816	0.10203	0.029213	0.10322	0.032324	0.027712	0.0059566	0.538928	1.08322	-0.42734	-0.450893	0.525994	-0.392558	-1.03345	0.0298456	0.12448	0.519651	-0.586951	1.27194	-0.601462	-0.42795	1.13003	2.03737	0.549422	-0.146874
0	0.031893	0.28972	0.17319	0.10913	0.16329	0.13599	0.10492	0.041879	0.1766	0.042691	0.049048	0.0092362	0.548781	-0.954349	0.100214	-0.510919	0.424353	-0.0643618	0.978446	-0.132931	-0.358417	-0.0472789	0.139562	-0.808314	0.202215	-0.0688838	1.79542	-1.05046	-1.52757	0.436581
0	0.018663	0.26898	0.20198	0.13507	0.17288	0.15603	0.1044	0.042406	0.12787	0.043575	0.033254	0.0037445	0.557906	-0.818359	-0.687674	-0.529431	1.09393	-0.275622	-0.888133	0.060617	2.13529	0.775293	-0.531288	0.542104	-0.819447	0.0150489	-0.41703	-0.971505	-1.23527	-0.371086
0	0.05689	0.36418	0.25229	0.15403	0.18932	0.19975	0.12103	0.088553	0.14695	0.054982	0.068482	0.0063226	0.559262	-1.06568	2.15659	0.36541	-1.18133	1.4828	0.604688	-0.718739	0.274869	0.155843	2.01029	1.21137	-0.736274	0.233715	-1.26422	-0.615839	0.868992	0.215626
2	0.017205	0.15376	0.11417	0.067317	0.12161	0.063424	0.068762	0.027872	0.074039	0.032903	0.024373	0.0034313	0.560042	-1.45838	-0.702188	-0.642766	-1.59024	0.359022	-0.431531	-0.0164315	0.718735	1.93719	1.72058	-0.851149	-0.53472	-0.0346035	-0.480221	-0.375054	1.12352	0.28366
0	0.028479	0.35839	0.1582	0.10722	0.19947	0.14509	0.093744	0.041978	0.12079	0.051147	0.049617	0.0088505	0.560375	0.987776	0.0366522	-0.762914	-0.161541	0.421989	-0.0605152	1.72462	1.03027	1.23324	-0.572661	0.637281	0.08207	0.142565	-0.757421	0.0656225	-0.383703	1.04511
0	0.04074	0.31143	0.27177	0.20826	0.19384	0.17758	0.1381	0.074777	0.16872	0.057601	0.064007	0.0069004	0.573056	-1.89433	-0.668178	-0.640414	-1.42284	-0.390895	-0.177037	-0.371453	1.73878	1.39919	-0.640763	-0.640413	-1.09412	-0.353656	-0.334015	-1.1622	-1.53053	-0.491831
2	0.031568	0.29122	0.2005	0.14272	0.18393	0.14989	0.11449	0.048304	0.12556	0.055901	0.04664	0.0099707	0.575384	1.39903	0.675723	0.345843	-1.07733	0.184594	2.41646	1.76405	-0.0466435	0.131656	1.13896	-0.247843	1.07534	-0.362615	-0.437498	0.939669	-0.869545	-0.886104
3	0.012332	0.095998	0.065214	0.097391	0.1235	0.070185	0.083716	0.023803	0.088099	0.017334	0.025198	0.0097481	0.579767	0.474171	0.428911	-0.32547	1.44233	-0.466694	-0.810576	0.209347	0.385454	1.24206	-0.548582	-0.0976671	0.717685	-0.738329	0.810084	-0.110928	0.0140705	-0.0299902
1	0.010695	0.16276	0.087679	0.095627	0.12847	0.092794	0.068177	0.018926	0.11065	0.02308	0.012587	0.0053183	0.580204	-1.98631	-0.675009	-0.242491	-1.22779	1.30274	0.958596	-0.416078	-0.492298	-0.188073	2.38682	-2.66532	0.672038	-0.0639711	0.391729	-1.11616	-0.146992	0.152948
0	0.016479	0.26529	0.1503	0.091861	0.14105	0.1026	0.067252	0.04364	0.10838	0.034838	0.034685	0.0040895	0.5825	0.605412	-0.548467	-0.991145	-0.158899	1.78574	-0.569749	0.154677	-0.942217	1.20513	1.43079	1.29615	-0.170398	1.1974	-2.14883	0.162248	0.210325	1.18076
2	0.025739	0.25094	0.18131	0.11616	0.19423	0.14372	0.10033	0.058978	0.12068	0.042521	0.065385	0.0057728	0.585206	0.910666	-0.53643	0.187146	-0.660728	-0.269941	0.282815	1.18641	1.28293	0.433226	1.1705	0.365197	0.979757	1.01749	-1.08101	0.498426	0.222928	-0.612442
2	0.04292	0.27328	0.24622	0.18317	0.1825	0.23338	0.12119	0.071533	0.15137	0.061581	0.04054	0.010367	0.585725	0.375482	-0.668936	-0.738548	-0.725016	0.170864	-0.345919	0.519001	-0.741459	0.456056	-0.428101	1.13771	-0.146061	-0.314027	-0.928336	0.404771	0.0144696	0.731697
0	0.011981	0.14506	0.11657	0.11142	0.12272	0.099517	0.073581	0.028549	0.087871	0.025755	0.037016	0.0096912	0.593617	0.615254	-0.605967	0.410739	0.241003	-0.67319	-0.948375	-1.9707	1.72102	0.405816	-0.51562	-0.427726	-0.677726	-0.565912	0.298778	-0.860922	-0.575901	-0.0683444
5	0.024678	0.2071	0.14245	0.12901	0.19567	0.13059	0.094725	0.038419	0.13474	0.035349	0.04305	0.013321	0.595122	0.352386	-0.304696	0.745384	-0.433123	0.832372	0.612519	-0.231066	2.04931	0.268263	-0.512631	-0.546952	1.04442	-0.325599	-0.411772	-0.259157	1.97051	-0.190594
2	0.012363	0.18997	0.10991	0.11533	0.13546	0.11556	0.076707	0.037936	0.1426	0.031151	0.043308	0.0065796	0.597242	0.274339	1.33996	0.100441	-0.219402	1.01285	-0.90702	1.39796	0.440973	0.687037	2.0356	-0.51704	0.121199	1.51488	-0.342665	0.266064	0.600505	0.318861
1	0.039519	0.22216	0.29055	0.1791	0.14609	0.21973	0.1151	0.07635	0.13459	0.053592	0.067186	0.0059622	0.608638	0.0540106	0.794381	0.179907	-0.529069	1.50818	-1.04414	-2.1152	-0.180033	1.08105	0.0691061	-0.850335	-0.414324	-0.472699	1.81078	-1.05983	-1.1331	1.14425
0	0.057383	0.42699	0.30611	0.1946	0.24532	0.23772	0.14933	0.096103	0.21996	0.086125	0.057778	0.0090996	0.617224	0.888269	0.0451755	0.718057	0.0676324	0.834995	0.759287	-0.0590034	0.378009	0.629867	0.389566	-0.35886	0.347065	-0.469169	0.427362	0.418334	1.22633	0.379831
0	0.01212	0.20845	0.084499	0.090427	0.15719	0.093117	0.074212	0.016809	0.13296	0.02131	0.034058	0.0079415	0.621398	0.0325457	1.14332	-0.152318	0.924995	-0.343952	-0.962562	-1.19248	-0.570186	-1.1765	-0.685814	-0.977129	-1.21342	0.375389	1.36698	1.25588	-1.36645	0.939436
1	0.044286	0.36348	0.26849	0.13084	0.21132	0.23034	0.10881	0.070438	0.19211	0.069698	0.074802	0.013574	0.626424	0.854668	0.252609	2.08392	-0.758593	-0.726339	2.07311	0.711133	0.599849	0.956669	-1.10298	0.845197	0.888658	-0.756537	1.80151	0.385624	0.778161	-0.156793
4	0.011964	0.21615	0.095647	0.11841	0.14267	0.099905	0.080892	0.028823	0.13402	0.024159	0.024585	0.0081062	0.633122	-0.368596	0.706005	-0.548975	0.0413869	0.790809	0.644358	-0.465841	0.0909378	-0.0152243	0.240199	-0.695962	-0.46002	1.55236	0.827675	0.404951	1.25767	0.36853
4	0.0077773	0.12295	0.055324	0.086769	0.10923	0.14249	0.061905	0.019793	0.10192	0.027706	0.038098	0.0069356	0.63848	-1.78387	-0.231434	-0.539145	0.576954	-0.47599	-0.0632018	-1.87596	3.54092	-0.0662565	-0.551878	-0.926266	0.940577	-0.681079	0.331978	-0.340217	0.528384	-0.651256
0	0.025094	0.1887	0.11864	0.099823	0.13713	0.083893	0.095322	0.03352	0.12547	0.030062	0.031688	0.01378	0.644395	0.653514	-0.671018	-0.396096	-0.719469	0.741062	-0.402873	0.669231	-0.138067	0.679116	0.291946	-0.0971746	-0.276123	0.804583	-1.47756	1.04477	1.23387	1.05286
0	0.013814	0.14864	0.091281	0.087149	0.10294	0.059123	0.068296	0.02457	0.080086	0.021019	0.031688	0.0051187	0.650415	0.451138	-0.63851	-0.127774	0.840241	-0.759142	-0.954559	-1.51127	0.380337	0.653694	-0.425354	-3.75547	-0.190603	-0.553221	-0.7424	-0.619756	1.21126	-1.36756
2	0.020874	0.19634	0.16505	0.10682	0.10642	0.074308	0.077488	0.033605	0.081373	0.02838	0.03477	0.0091509	0.650912	-1.24603	1.85442	2.54659	-1.00833	2.02204	1.22187	-1.14011	1.02244	0.906269	1.07614	-1.56387	-1.14268	-1.06961	-0.967339	-1.46699	0.849194	1.25242
0	0.03589	0.28731	0.17351	0.10161	0.14616	0.13003	0.10432	0.058125	0.12787	0.043519	0.042372	0.0078979	0.659969	1.01664	-0.629926	-0.532135	0.998344	-0.399051	-1.14112	0.0117343	0.899552	0.928777	-0.6058	0.45386	-0.242834	-0.125285	1.43801	1.67511	1.20334	-1.04104
0	0.018431	0.2192	0.14271	0.11392	0.14158	0.10332	0.084792	0.041283	0.096126	0.028977	0.025545	0.0083689	0.663256	-1.01281	0.0264835	-0.649758	0.485662	0.120501	2.98729	-0.755463	1.08888	0.944645	-0.197437	-1.70154	-1.71844	-0.0625011	0.543461	-0.940276	-0.514126	-0.318405
0	0.018608	0.25643	0.18651	0.099592	0.14449	0.1294	0.06681	0.04375	0.14209	0.031598	0.024941	0.0049869	0.664379	-1.51634	-0.479516	-0.604324	0.0793638	-0.269284	-0.869151	-0.364757	0.0230035	-0.602316	-0.521272	-1.01594	0.787215	-0.758253	-1.05231	-1.19995	-0.606348	-1.35725
0	0.025913	0.29071	0.21363	0.16278	0.21199	0.13253	0.12956	0.054948	0.11261	0.038808	0.045928	0.012798	0.665347	-1.85067	-0.460852	0.00850034	-2.09329	1.38143	-0.527839	-2.33238	1.15076	1.7554	0.481546	-1.37623	-1.2668	-0.0013142	0.193633	-1.50968	-0.545976	0.615886
0	0.040723	0.30667	0.20505	0.16233	0.1759	0.14785	0.12301	0.058438	0.13071	0.047627	0.046409	0.012731	0.670088	1.07746	-0.634593	-0.256672	-1.07689	-0.417192	0.54198	0.634376	0.247179	1.93731	-0.984988	-0.921871	-0.15913	1.97909	-0.600777	-0.41584	0.882789	0.736125
0	0.017273	0.18265	0.14904	0.097934	0.12202	0.10791	0.079058	0.038441	0.1064	0.023713	0.033533	0.0065975	0.672226	1.26051	-0.620424	-0.120227	-0.332571	0.490921	-0.818345	-0.055665	0.376904	0.324341	-0.576495	0.545268	0.471644	-0.688327	0.357456	0.46959	0.242709	0.0110812
0	0.039701	0.26441	0.18367	0.13271	0.1908	0.13703	0.11112	0.040677	0.13461	0.05761	0.031941	0.013225	0.674454	0.857974	-0.668643	-0.668351	0.273669	-0.895823	0.872317	0.283621	-0.275678	0.271175	-0.619467	-1.09295	-0.631664	-0.370899	-0.535774	-0.760941	0.915163	-0.0132114
0	0.015073	0.1387	0.10713	0.12724	0.15179	0.092639	0.075842	0.030653	0.12505	0.019802	0.029517	0.0061204	0.674955	-0.933357	1.04528	-0.944438	-0.467406	0.83452	-1.01987	-1.57956	1.1306	-0.517243	1.69909	-0.531446	-0.619368	-0.0281814	-0.271591	0.885708	1.59261	-0.513467
3	0.028794	0.26799	0.21191	0.14112	0.19853	0.1242	0.11118	0.045704	0.12106	0.046545	0.039013	0.0082582	0.682009	0.467476	4.65539	1.05831	-0.797246	2.12589	3.33959	1.52126	-0.134175	0.418986	4.13435	0.134923	0.24155	1.63899	-0.556357	-0.397156	1.03626	-1.14179
4	0.031984	0.31584	0.237	0.18406	0.19364	0.1998	0.12607	0.076269	0.15966	0.064738	0.063099	0.013753	0.689411	0.529225	-0.31503	2.34751	-0.966629	0.533749	1.18669	-1.42417	0.349981	0.925256	-0.0509163	0.376895	0.875241	0.924947	-0.572369	-0.733057	1.05716	0.437966
0	0.042276	0.33954	0.29416	0.15003	0.20259	0.1856	0.10598	0.064992	0.14326	0.060712	0.05667	0.0050708	0.701952	-1.76842	-0.681838	-0.540133	0.655228	-1.22324	-0.932721	-0.158493	0.357555	-0.436616	-0.511362	1.31977	-0.640081	-0.433688	0.262457	-0.178941	1.41501	-0.157115
2	0.043505	0.28143	0.24752	0.22183	0.21747	0.22031	0.1749	0.088831	0.2351	0.062998	0.045494	0.0066391	0.702543	1.37383	-0.0205319	0.248998	-1.36426	1.28674	0.985358	0.705943	0.531447	-0.651712	1.54851	1.63814	0.897087	2.26213	-1.40524	0.118354	-0.650224	0.58951
0	0.030436	0.25147	0.17948	0.1247	0.16092	0.13611	0.07509	0.055363	0.12515	0.045853	0.042528	0.0073551	0.704004	0.308786	-0.654303	-0.687741	-0.816771	-1.14863	-0.745942	-0.406673	0.576531	1.56874	-0.833115	-0.388419	-1.13734	1.08615	-1.84079	1.06205	-1.1937	0.673034
2	0.018231	0.22277	0.16001	0.07519	0.097668	0.087948	0.06524	0.023725	0.074467	0.027561	0.018028	0.0038899	0.707273	-0.275281	1.42694	0.144018	0.810892	-1.20387	-0.0546406	-0.179282	2.18775	1.57727	-0.134574	-0.659615	-0.231487	2.59795	-0.1369	-0.437906	2.4603	0.574548
1	0.017517	0.18633	0.10672	0.097481	0.15324	0.14665	0.10183	0.035301	0.13483	0.030437	0.037731	0.009661	0.715016	0.981143	0.716542	-0.813418	1.7321	-1.14972	-0.733853	-0.134719	-0.788456	-0.67114	-0.401442	-0.536166	1.2047	-0.710356	-0.520079	-1.372	-0.324374	-0.308854
0	0.023438	0.23135	0.13121	0.096753	0.16171	0.097874	0.089275	0.026806	0.11329	0.041504	0.023826	0.0065506	0.715512	-1.73054	-0.646314	-0.704609	0.53489	0.136701	-0.886666	-0.727546	-0.492426	-0.130364	-0.347574	-1.36906	0.0700648	-0.768165	0.3359	0.521114	0.947954	-0.166872
0	0.025785	0.17306	0.20809	0.13116	0.11209	0.14739	0.10088	0.059097	0.12631	0.037372	0.066387	0.0050571	0.724076	0.545567	-0.654717	-0.275775	-0.231421	-0.159747	-0.738244	0.308022	-1.42616	-0.521273	-0.460268	0.0328711	-0.765119	-0.650707	-0.852886	-0.381089	-0.337007	0.931549
0	0.040157	0.27031	0.2978	0.16504	0.14133	0.23079	0.10375	0.078985	0.14579	0.057859	0.04294	0.0086384	0.72722	-0.573642	-0.72784	0.226614	-0.32384	1.02023	-0.873055	-1.53697	0.188257	2.69585	1.15242	0.865214	-1.29609	-0.197751	-2.00316	-0.85193	0.204782	0.788309
0	0.021785	0.18026	0.12362	0.13062	0.14665	0.12715	0.10892	0.039858	0.12313	0.030642	0.053259	0.005956	0.73809	-1.3101	-0.63796	-0.622546	1.36808	-0.278089	-0.692629	-0.137748	0.0449802	1.32396	-0.52737	1.02279	0.21376	-0.561773	1.79454	0.872427	-0.208144	-0.719327
0	0.0073566	0.086996	0.034168	0.062828	0.10055	0.067832	0.06789	0.018642	0.071379	0.020157	0.0094774	0.0040058	0.738319	-0.25073	-0.651449	-0.557001	0.529611	-1.05432	-0.936219	-0.0349313	-1.03863	-0.789121	-0.540978	-0.208288	0.0768658	-0.323863	0.0724338	-0.364081	-1.00258	-0.669297
1	0.018372	0.30279	0.20125	0.1201	0.21513	0.14621	0.093909	0.05139	0.11876	0.043813	0.049751	0.0051792	0.742202	1.16155	-0.420713	0.107247	-0.46167	-0.545183	-0.162087	-0.0874521	-0.612479	-1.21807	-0.661569	0.690547	1.144	-0.56517	0.791838	1.06256	0.0468518	0.583377
0	0.024932	0.23561	0.14653	0.11908	0.16281	0.11101	0.10107	0.03732	0.12051	0.038047	0.032776	0.0066413	0.742681	-0.12274	-0.645183	-0.787897	0.636972	-0.336577	-0.343065	-0.519601	0.192291	2.06072	-0.524131	-1.31419	-0.22303	-0.437407	-0.212091	-0.620659	-0.301735	-0.580909
0	0.041679	0.25755	0.28264	0.15298	0.15025	0.23914	0.098423	0.082974	0.15956	0.061879	0.0396	0.0073727	0.743578	-1.15899	0.0223307	1.32373	-2.44383	2.65612	-0.277335	-2.47366	0.872478	1.17639	1.26987	-1.29455	-3.08312	-0.577587	-1.22376	-1.12231	1.50528	1.28684
2	0.013327	0.15877	0.11628	0.10909	0.13647	0.095579	0.098021	0.024197	0.091094	0.021431	0.021437	0.0050446	0.761585	1.1053	4.27951	-0.264531	-0.0755309	1.64576	-0.388651	0.637959	-1.65764	-0.933319	2.2653	1.70863	0.821764	2.00819	0.570177	1.12998	-0.397148	1.02271
0	0.018279	0.1904	0.10559	0.08064	0.10788	0.075304	0.07001	0.024702	0.11322	0.025231	0.038233	0.006524	0.762152	-1.70384	-0.653723	-0.742451	-0.796749	0.394896	-0.810667	-1.17316	-0.735815	1.38131	-0.524973	-0.516707	-0.479422	-0.730802	0.837765	-0.0206962	0.24636	-0.86419
1	0.015761	0.22202	0.13553	0.12417	0.15951	0.13737	0.089053	0.034513	0.13818	0.03327	0.03383	0.0090663	0.764471	1.07549	-0.643077	-0.501531	-0.566975	0.624357	-0.999467	0.249172	-0.281527	-0.120957	-0.837748	0.15138	0.0792089	1.74199	-0.380445	-0.173928	0.189501	-0.561297
0	0.013219	0.18122	0.1494	0.063381	0.073844	0.08222	0.044	0.037714	0.046478	0.023142	0.019484	0.0068311	0.778502	-1.83979	2.62277	0.397656	-0.0663418	0.756116	-0.00147417	-2.03479	2.31566	-0.705135	-0.51104	-0.933793	-2.33581	2.08267	0.395143	-1.30147	-0.0397907	0.476766
0	0.016396	0.19289	0.11152	0.10671	0.15259	0.11209	0.080098	0.037535	0.13774	0.028015	0.033929	0.0076975	0.78166	-0.4026	-0.667158	0.278418	0.361274	-0.246238	-0.899193	0.655753	0.71796	-0.228288	-0.608009	0.512422	-1.18805	-0.650261	0.306692	0.89551	-0.438488	-0.743008
0	0.021588	0.24894	0.16922	0.11355	0.15362	0.11922	0.092879	0.039144	0.11358	0.05032	0.05003	0.014142	0.783973	0.416162	0.760621	-0.872391	-0.330381	1.33773	1.09286	0.59796	-0.391084	1.14438	0.197182	-0.537684	-0.599555	-0.931718	1.52221	1.19741	-0.581966	0.497326
0	0.012898	0.21967	0.11623	0.1072	0.1646	0.079881	0.076841	0.027229	0.088186	0.02125	0.03333	0.0057352	0.795899	0.456048	-0.232883	-0.372184	0.604239	-0.815618	-0.66637	-0.910512	-0.49948	-0.648353	-0.529904	-0.28359	-0.266301	-0.362396	0.558665	-0.84461	-0.160647	0.0384741
1	0.024038	0.25114	0.15524	0.10745	0.1816	0.11036	0.088947	0.040869	0.12203	0.04094	0.045302	0.014599	0.798257	1.04065	-0.618327	-0.638006	1.14129	-1.22559	-1.05569	0.814395	0.249281	-0.952743	-0.500591	-0.94034	0.317514	-0.319729	1.23752	-0.26041	-0.164894	-0.721455
4	0.021577	0.29696	0.19832	0.16268	0.18715	0.12628	0.10732	0.050476	0.12758	0.041912	0.03187	0.010461	0.799031	0.967776	-0.295483	0.0563721	-0.170039	0.356905	-0.724382	-0.0882995	-0.424745	0.22083	-0.598645	1.28763	0.757885	-0.538411	0.0399825	-0.287518	0.0287221	0.507672
1	0.019854	0.25663	0.15118	0.12719	0.17474	0.15423	0.089494	0.053686	0.13916	0.03372	0.044988	0.011649	0.799095	-1.73706	-0.699572	-0.643987	1.16391	-1.63051	-1.06783	-1.35778	1.53133	0.870677	-0.379415	-2.59214	-5.20267	-0.16908	0.409634	-0.0036886	0.262753	-1.09194
0	0.044302	0.34087	0.25589	0.1374	0.17804	0.14083	0.1028	0.065431	0.13108	0.059407	0.05881	0.0094329	0.799556	-2.14846	-0.626926	-0.728225	0.368772	-1.77764	-0.891656	-0.349557	-0.118259	0.7852	-0.465732	-1.09857	0.374001	-0.579829	1.00429	0.854347	1.23288	-0.523576
0	0.018446	0.2334	0.14398	0.088756	0.11764	0.11055	0.074549	0.034599	0.12513	0.034041	0.030696	0.0075058	0.800938	-0.614741	1.0391	-0.298894	-0.00307816	-0.21729	0.553513	0.480275	0.21022	0.598221	0.04087	-1.20755	0.112228	-0.753261	0.169948	-0.309957	1.88201	-0.384114
0	0.015778	0.19991	0.17092	0.12112	0.14901	0.10643	0.099911	0.056655	0.085415	0.034813	0.039876	0.0064507	0.808703	0.0803385	-0.644263	0.16187	0.524417	0.305737	-0.897368	-1.2583	0.729022	0.164947	-0.565927	0.0963153	-0.756868	-0.607193	-0.263709	-1.3436	-2.10358	-0.89866
0	0.019672	0.19594	0.17259	0.10494	0.12788	0.14954	0.078217	0.050807	0.10313	0.032503	0.034299	0.01092	0.813798	-1.39882	-0.640559	-0.499962	0.0167472	0.369097	-1.03074	-1.62736	0.444178	1.5352	-0.451098	-1.83181	-0.155139	-0.837574	-0.121419	-1.14923	-1.26908	-1.70354
0	0.054822	0.32596	0.28821	0.14917	0.16104	0.15407	0.12912	0.083539	0.1481	0.073506	0.083591	0.006579	0.814175	-1.16726	2.22858	0.407242	-1.61608	-0.615382	2.25382	-1.03409	-0.142918	-0.108674	-0.814926	0.292659	-0.943912	-1.01442	-0.192479	-0.866273	-0.678351	0.821378
1	0.020049	0.1547	0.16865	0.10311	0.10677	0.10672	0.083672	0.030565	0.087052	0.025279	0.0084046	0.0090547	0.81424	-0.462095	-0.664328	-0.775322	1.28915	0.0434471	-0.947686	0.936381	0.167583	0.534073	-0.531233	0.739113	0.300484	-0.360086	-0.154523	0.937184	-0.134617	-0.101344
5	0.057008	0.33985	0.32889	0.18493	0.21583	0.25266	0.1199	0.081171	0.18464	0.08746	0.083908	0.01094	0.816102	0.680535	0.186874	-0.504124	1.13854	-0.369925	1.52093	0.894024	1.76586	-0.208537	-0.693223	-0.0600552	0.270446	-0.781567	0.415149	-0.301196	0.84861	-0.214689
0	0.0084142	0.093821	0.077809	0.070671	0.114	0.071206	0.090661	0.020183	0.097559	0.01882	0.012459	0.0053008	0.816606	0.0337555	0.393608	-0.260702	-0.698587	-0.03897	0.331177	-0.663672	-0.0760429	-0.535067	0.536918	-0.137454	0.402984	1.00354	-0.0467295	0.977782	-0.415576	0.104481
2	0.036361	0.20342	0.22324	0.17574	0.20251	0.16347	0.14487	0.067	0.15523	0.061636	0.042671	0.0075198	0.818389	0.374509	-0.477339	0.407538	-0.0451238	0.291394	0.854113	0.760388	0.16971	-0.172408	-0.396493	0.789483	-0.339451	-1.07132	0.507965	0.30664	0.0606591	0.921636
1	0.027665	0.24582	0.22294	0.11667	0.10371	0.12679	0.074821	0.062563	0.10135	0.039694	0.029009	0.0036032	0.826302	0.0200687	2.33267	-0.0452142	-1.05039	1.04663	-0.877236	-2.25801	5.32219	5.38866	-0.776172	-3.06918	0.540444	-0.184318	-0.412606	-1.19119	0.907566	-0.693002
1	0.017313	0.22135	0.12237	0.079023	0.12402	0.11194	0.080297	0.024965	0.10514	0.025485	0.032408	0.0048132	0.829448	-0.92052	-0.665885	1.24654	0.604997	-0.79311	-0.221915	1.13886	0.21531	0.921989	-0.573269	-1.11573	-1.30754	-0.695869	0.104786	-1.14299	-1.43873	0.464988
0	0.032156	0.17618	0.13756	0.12281	0.15154	0.1184	0.13054	0.035535	0.12477	0.041142	0.026213	0.0068516	0.841644	-1.81993	0.0438397	-0.733319	-0.957406	0.258788	-0.806638	-2.20981	1.64551	1.29489	-0.490156	-0.168589	-2.48221	-0.649227	-0.727143	0.0299426	-0.487589	0.0585206
2	0.0357	0.24123	0.19403	0.11861	0.15558	0.10119	0.084897	0.051236	0.086739	0.038014	0.045163	0.0055121	0.842139	1.33741	0.757444	-0.165531	0.152472	0.411823	2.02614	0.709013	-0.808784	-0.721862	-0.817289	-0.0169226	0.973684	-0.687842	0.0345819	0.341792	0.10912	-0.214432
0	0.021639	0.21241	0.18292	0.11564	0.15358	0.12054	0.087082	0.029559	0.10421	0.036283	0.025289	0.0089854	0.843675	-1.41344	-0.668729	-0.596569	-0.122684	0.636461	-0.8141	0.0477398	-0.981462	-0.694941	-0.315077	0.534397	0.646318	-0.590391	-0.72972	0.669953	0.101984	0.533179
0	0.01037	0.19499	0.062312	0.063398	0.16646	0.072344	0.059107	0.015814	0.088511	0.021787	0.028202	0.0042435	0.846371	1.37108	0.0927809	-0.515786	-0.311081	-0.900914	-1.01222	0.225618	-0.700184	-0.598709	-0.576855	0.206232	0.101463	-0.390596	1.0152	-0.526333	0.258486	0.188417
0	0.025901	0.25623	0.19838	0.10757	0.14448	0.13764	0.077042	0.05513	0.11516	0.03648	0.029966	0.0082846	0.847874	-1.01669	4.2617	-0.162352	-1.47548	0.596472	0.845006	-0.592542	0.373978	0.977868	1.57189	-1.82389	0.615639	2.60198	-0.761924	-1.10284	-0.927231	-0.519723
0	0.026712	0.31489	0.15477	0.12456	0.16082	0.13608	0.099391	0.039635	0.14019	0.041118	0.04152	0.008402	0.864171	0.593978	-0.637775	-0.423525	1.50842	-1.16476	-0.914397	-1.24733	0.392505	0.783541	-0.500745	-0.498506	-0.972658	-0.386463	0.488614	0.617507	1.03527	-0.807828
0	0.048228	0.30969	0.31634	0.17472	0.1694	0.21702	0.13287	0.073684	0.1598	0.055511	0.058474	0.012747	0.864587	-1.85032	-0.624181	0.771743	-1.98709	-2.13106	0.608546	-2.13883	2.12248	1.65493	-0.761069	-2.25345	-0.643886	-0.0776566	-1.78276	-1.0652	-1.28767	1.13416
1	0.022383	0.1764	0.11413	0.094957	0.13882	0.079972	0.077549	0.028328	0.10383	0.02783	0.035781	0.012665	0.865269	-0.0953123	0.345554	-0.904237	-0.155311	0.851034	0.306033	-0.0739684	0.850047	1.35499	0.236557	0.455092	-0.3658	0.601333	-0.155318	0.745273	0.911228	-0.810802
0	0.034908	0.39315	0.30779	0.15937	0.21728	0.2104	0.11362	0.05697	0.14934	0.066532	0.059967	0.0071921	0.867353	0.493015	-0.537324	-0.61454	0.518938	1.16209	-1.01441	0.282404	-0.201968	-0.767047	2.63905	-1.19107	0.0321418	1.26476	-0.52082	-1.25295	-0.536593	-0.531221
2	0.034503	0.29871	0.29313	0.16417	0.15376	0.15966	0.11219	0.070003	0.1405	0.050976	0.042342	0.0080553	0.879174	1.11937	0.703534	-0.714988	-0.545723	1.16783	0.633608	-0.13343	0.210138	0.597021	0.721226	-0.515364	0.810638	-0.591969	-0.701524	1.19716	0.976183	-0.00913337
2	0.028004	0.29572	0.12888	0.11951	0.18555	0.08534	0.10178	0.042782	0.1368	0.054205	0.036017	0.0061152	0.881285	0.710648	0.34033	-0.764322	-1.00645	0.579673	0.41547	-0.528075	-0.479827	-0.346133	1.29988	0.686456	1.02766	1.89303	-1.70239	0.859128	0.257553	-0.558772
0	0.028466	0.27968	0.15366	0.14341	0.16272	0.1282	0.1281	0.057513	0.14688	0.044486	0.062295	0.010092	0.881859	0.507771	-0.632955	-0.442281	-0.386149	-0.00172642	-0.716168	0.890033	-0.578065	-0.378408	-0.0768129	1.59183	1.12365	-0.14392	0.456255	-0.954958	-0.227656	0.754789
0	0.021156	0.17489	0.084494	0.060421	0.088385	0.065733	0.06634	0.025798	0.09601	0.020817	0.036557	0.0087637	0.883266	-1.27855	-0.0307076	-0.33136	-0.438043	1.38358	1.0334	-0.92434	-0.492002	1.59347	1.50444	-1.13687	-1.21412	-0.333778	-0.783025	-1.40543	0.365076	0.00929751
0	0.016593	0.17537	0.1645	0.10072	0.12807	0.084677	0.085801	0.04093	0.11092	0.025908	0.039698	0.0057062	0.891386	-1.88172	0.684155	0.281715	1.34955	-0.639731	-0.84024	0.0404786	2.37865	0.872126	-0.527161	-0.380501	-1.80672	-0.44422	-0.131421	0.0731488	1.27425	0.392887
0	0.017045	0.15557	0.1261	0.12495	0.097059	0.078656	0.084136	0.031632	0.098437	0.029226	0.035516	0.0055491	0.892233	0.626578	0.368287	0.217629	-0.401749	-0.806876	-0.626095	-0.744303	1.24212	0.36628	-0.390069	-1.50655	-0.824567	-0.649543	-1.18988	0.119146	1.0433	-0.465242
0	0.041936	0.35614	0.30871	0.20338	0.20899	0.20901	0.137	0.063236	0.17678	0.058561	0.084609	0.011815	0.894219	0.855715	-0.661347	-0.570406	-0.674047	0.0149147	0.32142	0.437362	0.910309	0.767712	-0.711797	0.949722	0.31882	-0.483897	-0.356177	-0.094991	1.21267	-0.186256
2	0.024515	0.23784	0.14194	0.11977	0.16359	0.11495	0.10874	0.040289	0.11225	0.035402	0.032772	0.0047427	0.904648	0.891167	1.74786	0.786112	-0.617587	-0.0843361	1.58534	0.461114	0.444382	0.448592	1.55954	-0.465757	0.574146	1.12364	0.815766	-0.543975	0.83351	-0.375823
1	0.027722	0.23156	0.17705	0.122	0.14474	0.11844	0.097887	0.07125	0.12541	0.040247	0.037148	0.010757	0.905745	-1.60993	1.82173	-0.227547	-0.851388	0.62286	-0.338326	-2.22751	1.97723	-0.112552	-0.00327406	-1.46777	-0.639466	0.0757431	0.344744	0.602932	-0.552019	0.578481
1	0.053115	0.36723	0.31867	0.1915	0.20718	0.27368	0.12621	0.066863	0.14204	0.066997	0.071234	0.010122	0.905748	-0.821297	-0.660837	-0.566111	-0.178767	0.225993	-0.578189	1.23915	-0.748306	-0.889708	-0.558013	0.896056	0.661745	-0.578992	-0.290772	0.418991	-0.124544	0.999131
1	0.029481	0.22643	0.18581	0.13422	0.15422	0.12804	0.096206	0.047819	0.10887	0.043425	0.019566	0.0075848	0.916887	-1.69326	-0.46395	-0.426587	0.233518	1.25686	1.59939	0.770328	1.92043	3.92311	-0.127825	-0.070693	-0.124226	-0.854619	1.54877	0.253969	0.32121	-0.00822974
0	0.036503	0.30665	0.26567	0.16646	0.18915	0.15983	0.14854	0.057311	0.14144	0.052521	0.07237	0.010483	0.925269	-1.26217	1.40488	2.46706	-1.13396	-0.558657	1.07652	-0.217647	1.7102	-0.103226	-0.558737	-1.12202	-0.267221	-0.0408418	-0.295633	-1.00326	0.872156	0.668245
0	0.029792	0.19743	0.14229	0.13501	0.18219	0.14573	0.13526	0.045006	0.14899	0.059972	0.043852	0.0092526	0.927244	1.28095	0.104095	-0.533655	-0.431047	1.18942	-0.581041	0.953836	1.49769	1.19287	-0.544899	-0.870262	0.415224	-0.888993	0.901935	1.17969	1.30673	0.908394
0	0.0094346	0.14215	0.090286	0.066048	0.10549	0.084276	0.07099	0.014943	0.11449	0.018333	0.022268	0.0036887	0.932545	-0.990743	-0.642748	-0.473448	-0.158754	-1.44535	0.592477	-0.96608	1.35682	1.43331	-0.757598	0.514929	-0.658702	-0.24339	0.137702	1.04538	-0.87624	-0.620103
1	0.014871	0.12069	0.10367	0.081585	0.077764	0.090232	0.057465	0.025069	0.063367	0.018481	0.021387	0.0083466	0.939224	0.122966	-0.0578178	3.45464	-0.950133	1.66415	-0.504361	-0.0443024	1.39625	0.831574	1.7856	0.194466	0.446666	-0.205901	-1.01364	-0.539124	0.0220135	0.111751
4	0.013578	0.1785	0.12083	0.095109	0.15773	0.099037	0.081756	0.026189	0.12118	0.02515	0.030978	0.006362	0.93966	-1.36537	-0.677114	-0.570595	0.37915	-0.595014	-0.25529	0.322892	-1.0596	-0.0282054	-0.509985	-0.0255519	-0.0658058	-0.695426	-0.326444	1.90069	0.861412	0.265296
2	0.018912	0.18023	0.10065	0.094909	0.13269	0.092014	0.083216	0.035281	0.13307	0.025525	0.04119	0.014875	0.945626	0.988521	1.05467	-0.106032	-0.417821	0.743096	0.700536	0.329428	-0.619858	-0.930614	0.385836	-0.255891	0.477306	-0.323465	-0.39179	-0.715458	0.81814	0.233626
0	0.022619	0.2483	0.18244	0.1005	0.14462	0.095436	0.10182	0.040969	0.11399	0.034047	0.030812	0.0088515	0.957201	-0.351646	0.380483	-0.592465	0.473941	-0.329841	-1.0438	0.498171	1.21602	-0.0745188	0.241228	-0.82159	0.490861	-0.760066	0.91692	-1.1359	1.96713	-1.11913
4	0.012127	0.12383	0.075079	0.066598	0.10878	0.063614	0.056436	0.019468	0.097636	0.018385	0.019911	0.0083515	0.959283	0.0336534	0.229609	-0.438223	-0.384082	0.0276598	-0.928867	-0.246532	-0.0709454	-0.752504	-0.364633	0.735267	-0.0952612	-0.426639	0.797141	0.115199	1.45167	0.101091
0	0.028928	0.23037	0.15948	0.17815	0.21129	0.19514	0.14992	0.062222	0.17869	0.040529	0.048481	0.0098245	0.962272	1.18699	-0.645125	-0.838407	0.956946	-1.69085	-0.56452	0.143414	-0.401855	-0.947266	-0.621747	-0.0911644	1.24933	0.622545	-1.42286	0.356105	1.24594	0.651547
0	0.033631	0.32413	0.1905	0.11226	0.18318	0.14833	0.1016	0.049272	0.15432	0.048295	0.049818	0.0092231	0.965761	-0.115178	-0.726911	-0.738782	-0.894624	0.0744682	-0.815649	1.19821	0.834667	1.07367	0.113047	-0.77978	-1.30403	1.6657	-1.93951	-0.173092	1.34467	-0.395306
0	0.01536	0.17787	0.087143	0.072902	0.1253	0.067708	0.066637	0.027438	0.15708	0.024608	0.03333	0.0076473	0.966856	0.992831	-0.59621	1.59539	0.297245	0.757777	0.251295	0.71257	0.13313	0.350945	-1.03188	1.0099	0.00191788	0.737248	1.94357	-0.109457	1.15636	0.883356
0	0.056696	0.41482	0.28814	0.1704	0.20609	0.21885	0.11592	0.10305	0.19081	0.08208	0.052721	0.0057104	0.973605	0.595371	-0.695201	0.404257	-0.0408756	0.51581	0.923943	1.04011	-0.315585	-0.667024	0.135959	0.272421	0.692393	0.428725	-0.850698	-0.125122	-0.435832	-0.743688
0	0.029647	0.27349	0.20475	0.11669	0.15658	0.17106	0.065687	0.059558	0.12845	0.035636	0.046102	0.0096276	0.974836	-1.67409	0.689911	-0.128676	0.850171	-1.61129	-0.100284	1.15474	-0.123968	0.230503	-0.717334	0.0344281	0.714076	-0.232119	-0.657174	-1.40317	-1.13737	0.615954
1	0.015646	0.22461	0.16915	0.11182	0.11829	0.15931	0.085683	0.043274	0.11404	0.032203	0.040753	0.0052695	0.982973	-0.330343	-0.63721	-0.661632	1.41272	-1.74565	-1.11365	-0.405777	1.45229	1.56815	-0.654704	0.497922	0.286905	0.257678	0.526631	0.240087	-0.48199	-1.20475
0	0.04584	0.286	0.25354	0.20426	0.23652	0.19428	0.15645	0.066901	0.17234	0.076247	0.052372	0.0066336	0.984867	0.54731	0.713181	-0.677065	1.23129	0.458931	-0.771383	0.407568	-0.650583	0.440789	-0.117724	0.585895	1.10124	-0.583793	-1.16172	-0.367161	-0.26733	0.872596
0	0.030329	0.28738	0.251	0.11179	0.19089	0.16536	0.083671	0.068446	0.14184	0.044871	0.036788	0.0047124	0.988702	0.641267	-0.477425	-0.528644	0.681465	-0.0155302	-0.82196	0.150414	-0.536458	0.228254	-0.472133	0.894188	-0.342044	-0.662235	0.316548	0.63167	0.229273	-0.111436
0	0.01506	0.2469	0.16098	0.096956	0.14112	0.097439	0.10856	0.021881	0.13132	0.026776	0.033821	0.0087301	0.989799	-1.00099	-0.263842	-0.591837	1.8681	-2.36138	-1.26572	-0.528998	0.558442	-0.958442	-0.58104	-0.828974	-0.00200932	0.150154	2.06784	2.48707	-1.38048	-1.54326
0	0.011253	0.1196	0.06783	0.077341	0.096726	0.096767	0.063279	0.021651	0.089389	0.022512	0.016678	0.0069185	1.00204	0.855723	-0.640797	-0.527423	0.874003	0.0700062	-0.983689	1.2533	0.489073	1.26548	-0.54951	0.0863086	1.26087	-0.745271	0.565503	0.876493	0.0891476	-0.830201
0	0.029179	0.27148	0.25276	0.12493	0.16157	0.12962	0.082922	0.051813	0.1134	0.026474	0.031082	0.0061198	1.00264	0.77996	1.11261	0.499762	-0.575226	0.659191	0.55022	-1.66128	1.3207	1.15027	-0.594946	-0.819082	0.373999	-0.851288	-0.466788	-0.301145	0.872606	0.324437
4	0.014095	0.22786	0.13921	0.11621	0.14242	0.12968	0.085527	0.033972	0.1111	0.043549	0.043947	0.0085185	1.00977	-1.76172	-0.434715	0.700235	0.322108	-0.689359	-0.0587009	-0.190425	0.827082	0.929156	-0.614975	-0.2673	-0.124861	-0.650376	1.36427	-1.13078	1.65995	1.13466
0	0.030497	0.24675	0.17682	0.13516	0.16705	0.1346	0.1065	0.055927	0.14834	0.050446	0.017554	0.006874	1.01105	0.79386	-0.331298	1.02495	-0.142225	-0.244355	-0.530984	0.167891	-0.21489	0.147269	-0.308454	1.07921	0.406171	-0.647522	-0.455348	0.560604	0.140557	0.800132
1	0.051949	0.39409	0.35301	0.18298	0.24072	0.21134	0.13789	0.070922	0.20848	0.065297	0.05997	0.011386	1.01903	0.667157	-0.655822	-0.202889	1.29802	0.045597	-0.459989	0.0584291	-0.0195641	0.483083	-0.514339	-0.279474	0.204821	-0.820874	0.398819	-1.44242	1.06613	-0.739421
0	0.019981	0.24432	0.1466	0.1004	0.13815	0.1424	0.082346	0.048099	0.12317	0.038698	0.048969	0.010399	1.02206	0.532984	-0.448435	-0.610874	0.807453	-1.26115	-0.663501	1.62356	-0.0764564	0.628864	-0.143427	0.0737271	0.287113	-0.318852	-0.820559	0.753299	-0.272238	1.56093
3	0.034723	0.2394	0.21218	0.12045	0.15884	0.19379	0.094894	0.055691	0.11497	0.050895	0.052084	0.0082712	1.02408	0.175177	-0.276964	0.307453	-1.00992	0.62274	0.22668	-0.21598	-0.65192	-0.790333	-0.511779	0.425871	0.695033	0.157404	0.569164	0.58628	0.238321	0.45951
0	0.025037	0.28771	0.1911	0.13271	0.16707	0.16865	0.079129	0.060072	0.13789	0.046078	0.058751	0.011053	1.04915	1.37899	-0.597908	-0.363617	0.475676	-0.727414	-0.929547	0.674321	0.127733	0.147473	-0.839117	0.325393	0.956612	2.31262	-0.889699	0.340684	0.973731	1.73437
1	0.015167	0.18286	0.093361	0.10717	0.11109	0.10354	0.084299	0.03742	0.12891	0.024897	0.026937	0.0077568	1.0529	0.646139	-0.466637	0.18271	1.75386	-0.972171	-1.03066	0.31348	0.096054	-0.577978	-0.535884	1.04955	0.949599	-0.832305	1.10091	0.313329	0.0411294	-1.20572
0	0.018252	0.15395	0.12055	0.088151	0.14664	0.13097	0.095519	0.035688	0.10608	0.038932	0.042544	0.0071147	1.06566	0.986216	-0.453327	-0.372774	-0.668635	0.0173718	0.157467	-0.304769	1.82701	0.0668351	-0.785047	-1.26449	-0.598021	-0.0801874	0.0967258	1.75012	-0.738106	-0.682051
0	0.0089664	0.092218	0.059471	0.076257	0.10699	0.049413	0.061886	0.018416	0.086901	0.018868	0.022695	0.0044752	1.07485	0.782422	0.714251	-0.710089	-0.433097	0.266652	0.873765	1.20209	-0.314681	0.970368	-0.151015	-0.170564	1.15756	-0.811436	-0.430969	-0.115507	0.0975248	-0.132538
0	0.010014	0.13784	0.068121	0.050497	0.070003	0.060517	0.046668	0.016858	0.061721	0.017496	0.018873	0.0055014	1.0778	-1.17552	0.0280208	1.48436	-2.34991	1.47798	0.303159	-0.650444	0.428271	1.58814	-0.0661872	-2.96145	-1.66191	-0.883674	-0.337049	-0.612056	0.552377	-0.52125
4	0.034606	0.32302	0.33282	0.17836	0.1961	0.17775	0.12297	0.061875	0.16206	0.063288	0.084588	0.0074168	1.08013	0.71431	1.3621	-0.391445	-0.532798	0.35357	0.857958	-0.95426	-0.0839184	-0.454521	0.194825	0.0523129	1.15265	-0.125653	-0.343045	-0.598781	-0.790917	-1.44041
0	0.021228	0.23748	0.20179	0.12527	0.14649	0.13635	0.094112	0.064368	0.11933	0.028713	0.066474	0.0079464	1.08137	0.176082	1.05939	-0.605184	-0.910921	-0.0538119	-0.986609	-0.826078	1.78513	0.0267223	-0.765235	-1.12961	0.741937	-0.302176	-0.805562	-1.07433	0.257171	-1.44383
0	0.017139	0.26733	0.20358	0.10822	0.11271	0.12963	0.072786	0.039637	0.083747	0.036725	0.025379	0.0073444	1.08498	-1.31871	-0.642754	-0.297183	1.76485	0.433015	-0.907867	-0.868467	0.170995	0.262351	-0.404355	-0.0730527	0.188041	-0.786579	-0.480073	0.936999	0.230416	0.560254
2	0.023135	0.29364	0.27755	0.11488	0.13957	0.14515	0.083342	0.057441	0.11048	0.04707	0.027777	0.0097844	1.10097	0.861566	1.66443	2.31901	-1.49753	2.55526	0.5551	-0.130958	2.62526	2.57914	2.07442	-0.352476	0.365383	0.597497	-1.45385	0.166096	0.0152956	-0.59628
0	0.031784	0.27201	0.25344	0.17639	0.15028	0.25159	0.14213	0.09817	0.22693	0.058814	0.045359	0.0097251	1.10241	0.857875	-0.481681	-0.291933	-0.301769	-1.00023	-0.949741	0.266854	2.91112	0.411747	-0.791789	-0.593924	-0.933969	0.265646	-0.218328	-0.440048	1.13412	-1.11681
2	0.022515	0.23427	0.17773	0.14386	0.1343	0.15018	0.10351	0.044265	0.1567	0.042563	0.040929	0.0080017	1.10678	-1.09043	0.915737	1.64918	-0.208179	1.28222	1.29363	0.129086	0.353207	0.812583	2.19949	-0.138468	-3.29719	1.76085	-1.76742	-0.918888	0.856862	1.61925
0	0.018602	0.21469	0.12156	0.086994	0.10311	0.10488	0.082448	0.030325	0.15629	0.028662	0.024708	0.003824	1.10996	0.705794	-0.628189	-0.500253	0.180258	0.0560037	-0.606571	0.513555	-1.30001	-1.0486	-0.493721	0.0687046	0.642246	-0.764018	-0.298215	-0.82672	-0.286839	0.658659
0	0.040075	0.27514	0.22832	0.15948	0.18455	0.17363	0.1299	0.064522	0.1548	0.056406	0.072723	0.010589	1.1123	-0.127557	-0.659744	-0.466458	-1.63859	1.03474	-0.725334	-0.29718	0.661238	0.439149	-0.712739	-1.00168	-0.158702	-0.0914528	-1.18834	-0.436755	2.08944	0.16372
0	0.066407	0.30923	0.29894	0.2255	0.20949	0.16855	0.16145	0.082563	0.17018	0.087667	0.049778	0.0097934	1.11616	1.08615	0.110127	-0.0438812	1.1747	-0.269761	0.110852	-0.392947	0.404993	0.95109	-0.643578	1.34567	-0.33764	-0.750094	2.44452	1.03521	0.784739	-0.224873
1	0.023027	0.23217	0.13749	0.098312	0.13996	0.093672	0.057654	0.038861	0.10391	0.029253	0.045041	0.0065221	1.11646	0.159572	2.17475	0.561647	-0.0892837	1.36089	0.718769	-0.773663	1.20488	1.56825	1.37205	-1.15005	-0.274148	-0.346133	-1.1848	0.195319	0.272882	-0.536305
1	0.053591	0.26642	0.2123	0.21947	0.26835	0.19188	0.17035	0.083915	0.19096	0.074389	0.047228	0.007312	1.1223	1.28902	-0.633233	-0.456487	0.946671	-1.09484	-0.570636	-0.0336966	0.453809	1.35675	-0.55257	-0.743965	-0.499667	-0.102552	-0.514514	-1.01338	0.212164	-0.0260024
3	0.021114	0.22558	0.1883	0.13133	0.1417	0.11921	0.098642	0.039247	0.12666	0.031632	0.030593	0.0028757	1.12335	1.44826	0.222099	-0.263469	0.913684	-0.588752	-0.306445	0.783875	0.940802	0.896678	-0.806283	0.457485	0.739914	0.142609	0.248752	1.48712	0.191288	0.414993
3	0.015577	0.22283	0.12054	0.093443	0.13076	0.09102	0.077358	0.022249	0.10956	0.027368	0.030051	0.0073028	1.12587	0.79006	-0.0251273	-0.0586818	-1.05343	0.223401	0.783968	1.65694	-0.210975	-0.446222	0.441652	-0.0117014	0.87668	0.426963	-1.39548	-0.433469	0.7245	-0.389998
0	0.011188	0.17081	0.10951	0.12244	0.14409	0.059518	0.074533	0.025409	0.11363	0.021589	0.034976	0.0062882	1.12653	0.664162	-0.655043	-0.897399	-0.345664	-0.281371	-0.820254	-0.650139	2.0179	0.745908	0.55765	-1.64446	0.609305	0.0383719	-0.918722	0.302197	2.53137	-0.28234
0	0.022564	0.28393	0.20443	0.10792	0.1481	0.14005	0.084385	0.056659	0.1337	0.051667	0.05161	0.0017435	1.13108	-1.18021	1.08765	-0.089415	0.180546	0.605848	-0.775655	-1.70411	0.285511	2.1358	-0.550325	-2.10251	-2.06192	-0.738448	0.432253	-0.943619	0.515189	-0.187808
0	0.023421	0.20053	0.1381	0.11906	0.17127	0.13396	0.10741	0.037165	0.13737	0.031913	0.0383	0.010349	1.14014	0.710926	0.72615	0.264366	0.850616	0.413394	1.96909	2.14253	0.151746	0.792065	0.497825	0.285966	0.320041	0.835136	1.4886	0.218036	-0.0444301	1.11372
0	0.029411	0.29941	0.21123	0.1513	0.16664	0.14753	0.078239	0.060729	0.15257	0.055629	0.030235	0.0074326	1.14658	-1.06338	0.0572603	-0.47086	-1.35691	-1.43597	-0.617275	-0.497752	0.58656	0.304002	-0.861735	-0.912599	-0.952777	1.0488	-1.56152	1.10851	1.30927	1.86294
0	0.016696	0.17061	0.12298	0.096428	0.15143	0.10677	0.10495	0.03349	0.11318	0.037835	0.029901	0.009657	1.1581	1.26219	-0.636362	-0.40513	1.18236	-1.13168	-0.608025	-0.148906	1.16733	-0.546453	-0.72709	1.69433	0.582843	0.0579521	-0.328811	0.653932	1.0114	0.0356446
0	0.043084	0.34718	0.27275	0.17854	0.22233	0.21001	0.12068	0.08037	0.14359	0.061978	0.057725	0.0090157	1.15839	0.967748	-0.453003	-0.22828	0.938321	-1.49473	-0.710708	-0.197361	-0.399276	-0.0473511	-0.483378	0.889227	0.292901	-0.462056	-0.0936418	-0.570766	0.260269	0.966245
3	0.014101	0.072222	0.079835	0.070253	0.082249	0.09149	0.083055	0.028002	0.10056	0.016005	0.012708	0.0085204	1.15907	-1.00854	-0.596954	0.381738	-0.222986	0.603637	-1.06671	-2.52911	0.576102	-0.200474	-0.184559	-0.633493	-1.01163	-0.853744	1.76012	-0.772898	-0.254727	0.119233
0	0.014349	0.1832	0.089779	0.11974	0.12827	0.13902	0.085447	0.034213	0.1095	0.030307	0.033233	0.0056151	1.16161	-0.512623	-0.746918	0.232541	-1.42242	1.25152	-0.384134	0.879034	-0.0580641	-1.0713	1.41798	1.46024	-0.700474	0.360604	-1.88217	-0.333781	-0.684526	0.379059
0	0.018767	0.20076	0.15493	0.10517	0.14908	0.097227	0.070324	0.031885	0.07856	0.038847	0.023896	0.0084384	1.19638	-1.34312	-0.635469	-0.539571	0.0394654	-2.09016	-0.505097	-0.541355	-0.167158	-0.676648	-0.457575	-1.41622	-0.186714	-0.401484	-0.506728	-0.43419	-0.448046	0.644458
0	0.039844	0.35203	0.25122	0.17945	0.21177	0.14122	0.17369	0.06356	0.15286	0.058366	0.033965	0.0074629	1.19998	0.981892	-0.457977	0.30554	0.418821	0.539499	-0.265862	1.17551	0.228234	2.09168	0.746474	0.132883	0.0147	0.206209	1.33906	-1.40135	0.460297	1.23515
2	0.020177	0.23497	0.14538	0.084926	0.16018	0.083941	0.080519	0.0379	0.089408	0.041458	0.020592	0.0069459	1.20314	-0.533789	0.392176	1.50396	-0.593993	0.400768	0.67755	0.292525	-1.38546	-0.985529	-1.0896	0.586752	0.354345	0.88608	1.3294	-0.996079	0.013975	-0.263243
3	0.046786	0.38387	0.27533	0.20008	0.23117	0.2253	0.1688	0.071487	0.19489	0.069368	0.05308	0.0077581	1.22575	0.562353	1.76391	0.649092	-1.13571	0.86971	0.198428	-0.460541	-0.276034	-1.10994	1.33446	0.0312484	0.393396	0.162504	-0.977519	-0.815512	-1.52094	1.48632
1	0.037466	0.23067	0.2864	0.17087	0.1316	0.18638	0.09742	0.073462	0.12355	0.058348	0.033842	0.0051748	1.2305	-1.00148	1.37111	0.954532	-0.875742	1.78233	0.632326	-0.485559	1.05595	1.60146	2.25391	-0.747098	0.276741	1.29254	-0.0501144	-1.24874	0.427594	-0.171237
0	0.029477	0.23061	0.14228	0.12996	0.15035	0.10579	0.10772	0.045202	0.12019	0.048955	0.025405	0.0080488	1.23505	-0.400052	1.30271	-0.318417	-2.52237	1.59015	0.846887	-0.351366	1.16569	-0.376934	3.30254	-0.0671087	0.122667	1.73233	-2.32238	-0.30709	-0.985879	0.85127
0	0.01832	0.19798	0.19305	0.092143	0.096768	0.11151	0.064075	0.040248	0.0903	0.032223	0.025707	0.0087084	1.24271	-0.704663	-0.679764	0.504845	-0.767731	0.0419279	0.187286	1.09591	0.136612	-0.462932	-0.0531911	-0.451617	1.00024	-0.172765	-0.884241	0.603759	-0.740789	-0.0758714
0	0.035308	0.31155	0.26073	0.14923	0.18744	0.18081	0.12028	0.066645	0.15778	0.053511	0.035951	0.008412	1.24577	-0.656806	1.74937	0.78267	-0.614757	0.227263	0.580102	-0.451114	-0.090946	-1.31768	-1.17422	0.822542	0.719543	0.577872	-0.47764	-0.222232	0.108997	-1.27696
0	0.013941	0.16632	0.10843	0.093523	0.13605	0.067263	0.06016	0.024829	0.12828	0.02371	0.023641	0.0067033	1.25676	-1.73167	1.43929	0.176337	1.09929	-0.646857	-0.963743	-0.858941	0.341179	-0.627862	-0.0875417	-0.0249163	-0.656059	-0.904938	2.41691	-1.27762	-0.440952	-0.960396
0	0.013359	0.16759	0.093327	0.094491	0.11158	0.093488	0.074212	0.028545	0.091505	0.022697	0.024531	0.0066199	1.26602	-1.56592	-0.546224	-0.476497	0.280573	0.146111	0.905638	0.405443	0.340361	-1.31151	0.911987	0.222069	-0.175784	0.886582	-0.6241	1.21187	0.248131	-0.188498
0	0.013781	0.1414	0.090439	0.10189	0.12464	0.093132	0.078615	0.022929	0.11025	0.029959	0.031042	0.0059078	1.26821	0.101812	-0.665583	0.212366	-0.946028	-0.244592	-0.776338	-0.531937	-0.0691478	0.127041	-0.601575	-0.898778	-1.86204	-0.357047	-0.529265	0.652646	1.50929	0.0766189
1	0.012955	0.10769	0.098448	0.066987	0.10501	0.061146	0.07545	0.021515	0.07234	0.018437	0.015447	0.0040161	1.27235	-1.32376	-0.684357	-0.335342	0.0132379	0.817288	0.547312	0.0511773	-0.227291	0.0531249	0.594102	-0.84921	-1.50412	-0.56227	0.31834	0.185133	0.534498	0.121467
0	0.029651	0.26184	0.19621	0.16591	0.18755	0.11886	0.11749	0.066591	0.14566	0.04127	0.045069	0.0094566	1.28193	-0.210977	-0.467338	-0.632519	-0.31464	-0.405128	-0.999516	-0.0533751	0.291504	-0.570237	-0.465648	0.300929	-0.817927	-0.673188	1.17427	-1.17734	0.180328	-0.572429
1	0.011205	0.15315	0.073511	0.083277	0.11835	0.11428	0.067885	0.022134	0.1051	0.027209	0.028285	0.0078683	1.29457	-0.444201	0.686739	-0.456372	-0.0905663	0.321719	0.619441	1.23663	1.06687	0.222559	1.15193	1.17195	1.23468	1.03427	0.318244	0.210084	0.844793	-0.332455
0	0.014578	0.2275	0.11204	0.084981	0.15002	0.069611	0.066125	0.026562	0.099968	0.023261	0.028087	0.008099	1.30016	-0.573513	0.331563	0.775928	-0.661887	0.725712	-0.0509055	0.412548	1.10857	0.238593	0.963142	-0.918028	-1.97016	0.463683	0.605014	-1.32432	-0.170824	-0.43299
0	0.01506	0.16574	0.10662	0.097996	0.10665	0.076476	0.077858	0.028784	0.12792	0.019974	0.021585	0.0059306	1.30087	-1.49919	0.724855	-0.76892	-0.0980488	-0.0280029	-0.941798	-1.42484	-0.505601	0.410283	-0.419928	-1.1509	-2.05267	-0.569378	0.339323	-1.55674	-1.29956	-0.457299
0	0.01191	0.17462	0.14064	0.086448	0.10856	0.086371	0.069285	0.025922	0.10218	0.019156	0.026142	0.0094262	1.32013	0.418026	-0.726726	0.081114	0.585924	-0.0166384	1.33055	0.446111	-0.599879	0.127905	1.00193	0.200836	0.315857	-1.09396	-0.707523	-0.161064	0.421869	-0.873024
2	0.024212	0.23713	0.2101	0.12664	0.15808	0.11003	0.10595	0.036525	0.096575	0.03632	0.058246	0.0094731	1.33139	1.26894	-0.330714	3.24984	0.396091	0.706488	1.44876	-0.0283084	0.307029	2.77008	1.98726	1.18571	0.376457	1.01683	1.05405	0.279689	0.867093	0.843195
1	0.029809	0.27403	0.21491	0.1324	0.14717	0.11634	0.10456	0.064543	0.10153	0.040996	0.074432	0.0098767	1.33505	-2.10819	-0.50978	-0.380513	0.244085	0.318516	-0.408478	1.72423	-0.947748	1.12081	-0.612947	0.403262	0.139047	-0.612203	0.115964	0.653013	0.30375	0.446309
0	0.032181	0.21234	0.2179	0.11245	0.12894	0.11659	0.091851	0.055243	0.098861	0.04374	0.057087	0.0059968	1.33907	-1.85423	1.81404	-0.463917	-1.35935	-0.38959	-0.903969	-2.04313	2.99238	2.2911	-0.209158	-1.4191	-2.07251	-0.263856	-1.89026	-1.39483	2.09804	-1.61974
3	0.013727	0.16224	0.10566	0.13061	0.14019	0.113	0.090759	0.035109	0.11368	0.030102	0.027773	0.0055907	1.35978	0.583617	-0.685915	-0.0374195	-1.07828	1.30628	0.0899654	1.185	-1.11183	-1.35068	0.217942	-0.357376	0.246013	0.579948	-0.342712	-0.134136	-0.0842649	-0.310591
0	0.0098752	0.091157	0.076907	0.071463	0.1195	0.093248	0.079116	0.027885	0.11788	0.028402	0.033524	0.0063682	1.36076	0.126896	-0.616892	0.104954	1.15714	-0.112408	-0.985143	-0.273351	-1.35385	-0.926497	-0.495557	1.46304	0.450494	-0.552691	0.824053	1.43654	-0.26114	0.741386
0	0.023953	0.21615	0.15054	0.11949	0.13646	0.13381	0.10864	0.041193	0.15898	0.036887	0.055893	0.0078313	1.38892	0.347554	0.260897	-0.588168	-0.0757154	0.0554297	0.107192	-0.39306	1.77698	2.69608	-0.544471	0.25004	0.0550314	-0.347627	0.334913	0.719027	0.631047	0.852927
0	0.020883	0.1973	0.12889	0.15153	0.17945	0.1045	0.096843	0.03241	0.14476	0.042643	0.032505	0.00829	1.3994	0.896548	-0.473592	-0.831142	0.902876	0.490694	-0.59944	1.29312	-1.21725	-0.476084	-0.514183	-0.20482	0.293283	-0.395353	-0.286928	0.0620811	-0.893576	0.405458
0	0.0088146	0.16988	0.095512	0.079589	0.11816	0.11306	0.079678	0.025175	0.10791	0.020053	0.02108	0.0053091	1.40286	0.920567	-0.459896	-0.806877	0.684433	-0.0696087	-0.791422	0.536588	-0.578525	0.452097	-0.419451	1.75497	0.638612	-0.0219856	-0.313147	0.310029	-0.0748534	1.14929
0	0.045493	0.28881	0.20556	0.16629	0.17709	0.15216	0.11106	0.082219	0.14545	0.048019	0.053496	0.0059207	1.40433	-1.53537	0.758496	-0.315474	-0.574857	0.521492	0.430739	-1.4294	-0.798714	-0.54774	-0.00362313	-1.79227	0.342844	0.130557	-0.00180658	-0.800371	0.173249	-0.135488
0	0.024261	0.34539	0.24594	0.13043	0.17491	0.18618	0.10215	0.051039	0.14127	0.057085	0.06267	0.0068001	1.40974	-0.592072	0.329695	-0.278246	-0.105149	0.171074	0.028474	0.271417	0.347721	0.159212	1.29577	-1.15321	-0.784585	-0.573368	-0.391721	-0.151281	1.2054	-0.289721
0	0.0063461	0.08828	0.042131	0.045602	0.089711	0.072238	0.055935	0.012616	0.08181	0.010029	0.029772	0.0049993	1.4134	-1.93259	-0.698991	-0.454549	-0.453647	-0.98966	-0.808998	-1.09354	0.0336936	-0.391392	-0.468269	-0.268797	-4.01313	-0.114184	-0.560745	-1.26332	0.795689	0.261948
0	0.062075	0.34734	0.27582	0.21726	0.24359	0.21338	0.22223	0.077419	0.23322	0.067437	0.085628	0.01663	1.41378	1.10751	-0.622669	0.0845502	-0.277521	-0.544299	0.56929	0.322891	0.263848	1.99452	-0.784967	-0.201998	1.32138	-0.670687	0.114435	0.254292	1.77923	-0.357195
0	0.021213	0.14097	0.12186	0.13221	0.12944	0.12245	0.098513	0.03868	0.11487	0.034586	0.015049	0.016973	1.42105	0.907004	0.200997	-0.521655	0.494529	-0.587573	0.036515	-0.539417	-0.0474312	-0.358534	-0.435246	0.732368	0.478562	-0.707768	-0.250314	0.154467	1.48965	-1.32685
1	0.02757	0.30571	0.22646	0.12043	0.17554	0.16322	0.11803	0.051523	0.11481	0.044202	0.034874	0.0064959	1.42179	0.745884	-0.620752	-0.524227	0.913553	-1.46267	-0.414027	1.80799	-0.508523	0.384182	-0.557225	0.665227	0.885857	-0.748321	1.34894	1.61433	-0.0762396	-0.108019
2	0.01391	0.1913	0.11294	0.097865	0.10619	0.11504	0.078591	0.035018	0.12762	0.024093	0.039447	0.010399	1.425	-2.01517	-0.658841	1.25444	-0.741625	-0.450322	1.49779	-0.433974	-0.357226	-0.483666	1.06517	-1.15948	-0.673251	-0.704441	1.28049	-0.435075	0.0571066	0.472172
2	0.05038	0.32726	0.18952	0.19612	0.26223	0.21545	0.16273	0.08486	0.16595	0.075085	0.033267	0.0075777	1.43983	0.644804	-0.590427	-0.537217	0.828104	-0.804692	0.893273	-0.350023	0.647954	-0.322603	-0.714016	-0.434393	0.360502	0.11244	0.927588	-0.576587	-0.521333	0.222312
0	0.028484	0.28952	0.18349	0.11953	0.18029	0.11771	0.099567	0.0394	0.083624	0.037144	0.043901	0.008988	1.4433	1.38104	-0.636495	-0.743969	0.263403	0.332895	0.442854	0.790456	0.338165	0.452669	0.176283	1.53332	0.185315	1.11541	0.654627	0.311452	-0.271206	0.263469
1	0.037377	0.33954	0.25755	0.12372	0.169	0.18059	0.096652	0.065459	0.13857	0.05491	0.060954	0.0078909	1.4496	-0.829621	-0.416165	1.00606	-0.299208	0.0380453	-0.870303	-1.42898	0.444236	0.705731	-0.374191	-1.50231	-0.375984	-0.323414	1.26634	-0.896633	0.0229145	1.20113
1	0.021388	0.25732	0.12283	0.13293	0.23788	0.10946	0.10967	0.032981	0.13885	0.05287	0.040201	0.005075	1.45358	0.534291	-0.633279	0.0544392	1.42548	-0.0850933	0.0686	-0.283567	1.52789	1.03709	0.000694439	-0.958666	0.176764	0.25573	0.279183	-1.19832	-0.364247	-0.231988
1	0.025778	0.24303	0.14985	0.11368	0.14936	0.12844	0.085812	0.035707	0.12299	0.038512	0.050011	0.0067364	1.45411	-2.08867	3.08852	-0.463443	-0.0864093	-0.0922231	-0.866376	1.0844	1.96089	2.55797	-0.0731986	-0.214541	-0.136283	-0.691371	0.736283	0.26775	0.276357	-1.34422
0	0.019413	0.24738	0.18113	0.12816	0.14946	0.12217	0.10949	0.047013	0.11441	0.03612	0.034279	0.0076573	1.45423	0.772153	-0.284026	1.66878	-0.704769	1.09115	0.936833	0.616657	0.494711	-0.379	0.418368	0.492619	0.295898	3.15984	-1.93592	0.583383	-0.846559	1.79688
0	0.029282	0.27297	0.25034	0.14953	0.15148	0.12822	0.093714	0.068849	0.12087	0.042081	0.041801	0.017256	1.45921	-0.330424	-0.310896	0.0628054	-0.93389	0.601866	-0.477145	-0.971078	0.640624	0.135476	-0.498777	-0.155782	-1.23623	-0.356484	-0.201809	1.40821	1.25456	0.429333
2	0.0257	0.31065	0.27076	0.16155	0.15378	0.15889	0.10395	0.073103	0.13207	0.05293	0.031066	0.011269	1.45958	-0.00279571	-0.448693	0.219076	-0.326926	-0.73519	0.195972	0.731203	1.63793	1.4983	-0.46825	-0.0808557	-0.390781	-0.384656	0.838691	-0.423281	0.0788337	1.39117
0	0.035022	0.31326	0.30124	0.13482	0.16481	0.13961	0.096627	0.084465	0.12262	0.050862	0.047491	0.010018	1.4689	-1.05553	-0.61471	-0.260411	0.0279032	1.31514	-0.5584	-1.82149	0.512599	-0.413353	-0.300567	-1.80314	-0.00390401	-0.790303	-0.755585	-1.2556	-0.728049	0.507389
2	0.019373	0.29717	0.16815	0.13396	0.16113	0.10939	0.089144	0.050216	0.13717	0.035625	0.038373	0.0075965	1.47188	1.01639	-0.477364	-0.372845	-1.69305	0.644567	-0.768693	0.265595	0.277993	1.00358	0.00223761	0.63802	0.747223	0.416637	-1.29616	-0.882381	0.164175	0.62127
0	0.04439	0.35824	0.29304	0.1616	0.19612	0.19198	0.11118	0.069902	0.13673	0.052663	0.02787	0.014832	1.47692	-0.687474	-0.648257	1.05422	-2.22479	-0.161266	0.0639855	-0.411097	-0.25014	-0.923705	-0.675524	0.0577628	0.508803	-0.0326266	-1.5526	1.87705	0.963536	1.43037
0	0.021387	0.18712	0.12914	0.13087	0.11722	0.13276	0.11669	0.040996	0.13488	0.034075	0.032947	0.007632	1.48601	1.31536	-0.413489	-0.789856	-0.0350573	-0.286807	-1.11935	0.582657	0.603748	0.491559	-0.751678	0.896526	0.606663	-0.0906543	1.23116	1.88185	0.681969	-1.05407
1	0.033239	0.30621	0.23003	0.14171	0.1929	0.13152	0.1356	0.052856	0.113	0.054581	0.060745	0.0061778	1.49013	1.08983	-0.632106	-0.385437	1.30827	-0.915362	-1.05669	0.855661	0.588331	0.389645	-0.534803	0.95282	0.253991	-0.643666	1.48784	-0.330068	0.162601	-1.22894
0	0.029994	0.17455	0.21499	0.12101	0.13965	0.14933	0.0989	0.058954	0.10727	0.031535	0.042257	0.0051393	1.49582	-1.38658	-0.642356	-0.221816	-1.64327	-1.14673	-0.670329	-1.58556	2.89593	1.41448	-0.55437	-0.325521	-1.16168	-0.454601	-1.40293	-0.363075	0.574779	1.26455
0	0.025007	0.25266	0.25559	0.13736	0.15486	0.17833	0.08279	0.066131	0.15734	0.03524	0.039521	0.005187	1.51448	-1.75549	-0.34604	-0.291451	0.63409	-2.13087	-1.17453	-2.85518	0.608266	0.172259	0.259783	-2.31941	-3.63324	-0.498485	0.307992	-1.04728	-1.61407	-1.91831
1	0.025108	0.18257	0.12827	0.14322	0.16015	0.10792	0.10761	0.040353	0.12524	0.037968	0.026726	0.010961	1.52095	1.21092	-0.455479	-0.863426	1.26412	-0.455045	-0.264859	0.112731	-0.538326	0.511788	0.282729	0.549106	0.711995	-0.693066	-0.217562	-0.813246	-0.254732	-0.574513
0	0.024718	0.2383	0.15524	0.14808	0.1739	0.13887	0.11226	0.039078	0.11009	0.037542	0.034945	0.0052106	1.52283	-0.495589	-0.449322	-0.627207	1.34966	-0.864207	-0.338761	0.186826	0.242393	-0.130881	-0.688007	1.07239	0.551609	0.220677	0.987793	-0.804634	0.951183	0.387622
0	0.039461	0.33613	0.22925	0.17672	0.20553	0.13988	0.11954	0.059098	0.15641	0.061582	0.060741	0.012544	1.52333	0.722281	0.0354803	0.193368	-0.177684	1.03679	1.00391	-0.311699	0.772905	0.239432	0.636591	-0.169408	0.656225	0.85191	0.258439	2.29084	0.876739	0.128564
0	0.023775	0.20765	0.12776	0.14404	0.15201	0.13311	0.098056	0.041866	0.15074	0.049579	0.044518	0.010839	1.53614	-0.695267	-0.683415	-0.569711	0.609072	-0.830232	-0.845655	0.46287	-0.643864	0.172676	-0.379893	-0.735388	-1.64403	-0.789959	0.0240938	-0.902451	-1.41634	-0.587833
4	0.016238	0.1724	0.10395	0.094089	0.12873	0.11075	0.091045	0.025749	0.091752	0.029088	0.02598	0.007018	1.54891	0.357037	-0.386134	0.052616	-0.129571	0.462794	-0.26899	-1.46358	-0.605272	1.00073	1.03141	1.38438	0.247854	0.280877	-0.56224	0.00870411	0.692228	-2.01106
0	0.0081665	0.17567	0.068233	0.078112	0.098662	0.068802	0.079368	0.015784	0.087879	0.013849	0.028396	0.0077557	1.55102	-2.16388	2.59969	-0.753083	-0.226538	1.49612	0.039542	-0.613083	0.43312	0.0677849	-0.111722	0.0511968	0.168138	-0.659254	0.380437	1.77334	1.11619	0.0252755
0	0.015275	0.19165	0.11009	0.075652	0.15327	0.084629	0.068955	0.021219	0.091963	0.024321	0.027676	0.010594	1.55806	-0.409343	0.0616768	-0.542226	-1.48457	1.29765	-0.461203	-0.307696	-0.278467	0.45879	-0.176477	-1.33733	-0.152002	-0.994693	-0.8823	-0.102885	0.801912	0.280776
2	0.032423	0.23638	0.23085	0.12712	0.14454	0.16994	0.10216	0.070776	0.1563	0.045544	0.03596	0.0085262	1.56196	0.753074	-0.36289	1.83811	-0.389156	0.343916	1.25091	-0.520386	1.41441	0.317504	0.329926	0.270455	-0.212134	-0.967921	-0.726777	-0.269245	1.05831	-0.293626
0	0.0097979	0.11682	0.097473	0.060267	0.075345	0.049195	0.044889	0.025886	0.066801	0.01656	0.030572	0.0053025	1.57639	-1.57907	-0.633172	2.06385	-1.18203	0.0507578	0.839816	-1.25175	2.3972	2.86415	-0.513564	-1.78576	-2.34331	1.02489	0.806373	-1.01526	0.796573	0.930048
0	0.014125	0.22121	0.13544	0.087306	0.13201	0.080749	0.077387	0.023862	0.087897	0.030624	0.025502	0.0051139	1.61879	-0.679111	-0.292083	0.866904	-0.925343	-0.0648823	0.508984	0.387366	0.579592	-1.10799	-1.01185	0.824407	0.188649	0.255518	0.827943	2.02296	-0.463955	-0.216831
0	0.017107	0.18243	0.10946	0.10984	0.1402	0.12327	0.087071	0.038951	0.1155	0.029961	0.027551	0.0077346	1.63253	-0.737907	1.06673	-0.648265	0.196682	1.13769	0.245902	0.883048	0.0885262	-0.958284	0.60651	-0.828831	1.04014	-1.0717	-0.0616347	0.833607	0.470323	0.582652
2	0.030016	0.32823	0.25374	0.13278	0.17666	0.15902	0.11657	0.057795	0.17106	0.051599	0.0587	0.012804	1.63639	0.682846	-0.480825	-0.871635	-0.679264	1.09416	0.374899	1.02061	0.820689	0.183401	0.50653	0.195459	0.701949	-0.667563	0.356035	1.27648	-2.04342	-0.761798
2	0.045646	0.29977	0.34035	0.21436	0.19804	0.27373	0.16053	0.089217	0.1683	0.071296	0.049524	0.023326	1.64118	0.932808	1.32961	0.132109	-0.812307	1.66289	2.16578	0.652571	0.316893	0.104586	3.75837	-0.984889	0.17317	1.74473	-0.570562	-0.00889669	1.57719	-1.07112
0	0.029122	0.25173	0.19724	0.16604	0.17111	0.17797	0.13048	0.06161	0.14106	0.056077	0.043917	0.014594	1.66673	0.996148	-0.659366	-0.106012	-0.0236414	-0.0394811	0.456772	1.3647	0.798142	-0.928197	0.366767	0.727116	0.547928	1.63108	0.209684	0.106832	0.707372	0.512729
0	0.0206	0.23807	0.19099	0.11408	0.13588	0.16711	0.071066	0.05289	0.12511	0.033065	0.031141	0.013349	1.68987	-0.64143	-0.424116	-0.486773	-0.880519	0.285427	-0.81087	0.341321	0.975193	0.648494	-0.490148	-1.26761	-0.942673	-0.56113	0.451878	-1.29798	-1.33541	0.243951
0	0.021721	0.18594	0.13595	0.11648	0.12841	0.11158	0.090383	0.042001	0.12256	0.027958	0.024855	0.0062635	1.69545	0.427352	-0.458311	-0.754453	-0.440424	0.00864706	-0.277325	0.940361	0.295203	0.574192	0.767255	0.205239	0.12719	0.553435	-0.627599	0.474502	0.673539	1.2735
2	0.043868	0.3028	0.25792	0.22173	0.20607	0.23369	0.16816	0.078316	0.18926	0.064989	0.086763	0.010008	1.70495	-0.797994	-0.46323	1.63353	0.249733	-1.06311	-0.400062	-1.19467	1.01804	0.474618	-0.610459	-1.12186	-0.90241	-0.748026	-0.646939	-0.291555	1.45108	1.04612
1	0.010279	0.15299	0.078361	0.069029	0.13322	0.063301	0.069226	0.019237	0.14675	0.021122	0.02928	0.0083545	1.71466	0.764328	1.12393	-0.437174	0.512288	-0.899675	0.382304	-2.21994	3.51502	2.6956	-0.0975828	-1.25656	-1.14467	-0.373312	0.568826	-1.19309	1.93974	-0.359121
3	0.028703	0.20922	0.11382	0.10933	0.16478	0.10416	0.10851	0.037306	0.15221	0.040542	0.029173	0.0055547	1.7188	0.823526	2.6581	2.01127	-0.160564	1.75403	1.58394	1.56144	-0.479992	1.0586	2.10614	1.52711	0.812584	1.79259	0.190466	0.0739118	-1.35371	-1.407
1	0.039132	0.32115	0.29877	0.15842	0.17304	0.18559	0.10089	0.085302	0.13852	0.061322	0.078144	0.008427	1.72102	1.23433	-0.445378	0.546473	0.587622	0.30519	-0.0579037	0.495998	0.558017	1.57093	0.329677	1.00015	0.559314	-0.374303	1.01909	-0.914925	1.17436	0.172437
3	0.020331	0.23316	0.1039	0.099517	0.14919	0.083271	0.090909	0.025296	0.13275	0.031248	0.03372	0.0074445	1.74537	0.931781	1.04549	-0.459101	-0.638891	0.903327	0.424876	0.925804	-0.735463	-0.65953	1.18562	0.0164918	-0.051465	0.15665	0.175162	-0.516763	-0.257899	0.73175
1	0.016937	0.22424	0.14901	0.11376	0.1252	0.098993	0.069563	0.04008	0.1083	0.033186	0.027249	0.0052566	1.75174	-1.14928	-0.49439	-0.566001	0.896169	-1.46325	-0.80086	0.86547	0.823944	0.519075	-0.528279	0.733555	0.101067	-0.48054	-0.275557	-0.41797	-0.74606	0.128006
0	0.030368	0.2862	0.20755	0.16316	0.17917	0.11677	0.13447	0.050531	0.16575	0.037392	0.05085	0.017048	1.75739	-0.546141	-0.66956	-0.7534	0.52005	-0.0667564	-0.622551	1.14725	1.63955	1.90624	-0.474632	-1.13834	0.461743	-0.431637	-0.574685	1.24669	0.439879	-0.780934
5	0.014261	0.15789	0.068869	0.073033	0.12819	0.085644	0.078672	0.02254	0.096327	0.02573	0.016808	0.0050941	1.7914	-0.282103	5.58955	3.90591	1.23631	1.25755	1.92705	-0.209773	0.191363	0.0586597	2.18225	1.13192	0.877448	-0.0710656	-0.682953	-0.288973	-0.625221	1.23431
4	0.025674	0.29684	0.20302	0.14663	0.17765	0.19221	0.11093	0.063684	0.17746	0.058635	0.088061	0.015413	1.8077	0.894144	0.711412	0.524668	-0.342259	0.469701	0.945221	-0.423552	-0.00657279	0.513909	1.70391	-0.151564	-0.184853	-0.333618	-0.2808	0.247523	1.23778	0.260314
0	0.019689	0.21008	0.14111	0.1057	0.12887	0.11724	0.084547	0.029644	0.11974	0.033015	0.059162	0.010431	1.81418	0.949553	-0.607286	-0.193663	0.962875	-1.44231	-0.444274	0.414824	-0.476655	0.0417983	-0.0685599	0.496459	0.401633	-0.715394	1.48491	-0.350639	0.743376	0.75244
0	0.057256	0.40179	0.30255	0.20092	0.24038	0.22564	0.17888	0.084279	0.22633	0.081269	0.043082	0.010043	1.81737	0.827943	-0.645575	-0.816414	0.766429	-0.749879	0.906137	0.582225	-0.0967294	1.35037	-0.425407	-0.658826	0.024553	-0.394334	0.0741031	-0.619993	1.05332	0.0278776
0	0.025676	0.23731	0.1489	0.12386	0.15916	0.15247	0.12706	0.038052	0.17484	0.053619	0.053672	0.011304	1.83701	-1.1937	-0.450031	-0.556716	-0.369573	0.627001	-0.838726	0.879154	2.26687	1.74207	-0.171317	-1.35076	0.635217	0.924079	0.121704	-0.46498	1.63238	-0.698409
0	0.016773	0.22014	0.096541	0.10702	0.16517	0.12144	0.088449	0.025049	0.15803	0.027559	0.039688	0.0064405	1.84047	1.30265	-0.51887	-0.722687	-0.168774	0.691826	-0.0262661	0.837433	0.829911	-0.313759	1.71332	1.05579	1.14959	-0.323131	0.158717	1.52246	0.673873	-1.15809
0	0.022553	0.21938	0.12448	0.10606	0.12782	0.10218	0.08269	0.022584	0.12809	0.028581	0.020881	0.0033011	1.84301	0.0121739	-0.624322	-0.924216	-1.10337	0.125796	-0.714352	-1.38033	-0.88088	0.908517	-0.310187	-0.0163545	-0.19402	-0.234768	-0.14862	-1.19713	0.310162	0.331873
0	0.023526	0.2461	0.16212	0.13637	0.1791	0.11454	0.10849	0.048837	0.12953	0.032406	0.039643	0.0072812	1.86232	0.38427	1.08922	0.373414	-0.0168743	-0.192857	0.195179	0.426146	-0.326605	-0.98313	-0.358856	0.0415533	1.02463	0.276534	0.187453	0.565554	-0.449404	0.202957
1	0.03221	0.23607	0.19142	0.1452	0.15763	0.13024	0.11576	0.042516	0.15131	0.051298	0.045598	0.0063665	1.8813	0.864957	-0.615027	-0.629189	-0.838546	0.823905	-0.692479	-0.283129	0.398154	1.44023	-0.527067	0.390605	0.152918	-0.669707	-0.144634	-0.501798	1.74268	0.86419
0	0.023786	0.294	0.19922	0.10762	0.16671	0.15689	0.10399	0.046328	0.12313	0.041788	0.038641	0.0060277	1.89749	0.185007	-0.649773	-0.402054	1.11782	-0.736282	-0.808377	1.25536	0.254049	1.03803	-0.531758	0.805984	0.837064	-0.799237	0.428122	-0.243702	0.151855	-0.460771
1	0.034258	0.35061	0.25081	0.14237	0.21056	0.14519	0.11925	0.050456	0.13848	0.061765	0.091444	0.0075791	1.90708	1.0706	0.700487	0.120774	-1.23829	0.973066	-0.356561	-0.276326	0.260591	2.20105	1.32372	1.44011	-0.511016	0.563833	-0.594263	-0.808461	0.773407	0.870701
0	0.038663	0.23981	0.23121	0.12857	0.16443	0.15526	0.10534	0.053483	0.12832	0.057248	0.069501	0.018553	1.9364	0.883075	2.27888	1.58187	0.355097	-0.0267741	0.627109	-0.924996	0.15341	-0.762928	-0.135299	-1.08401	-0.70118	-0.479158	1.09595	0.529595	-0.54018	0.0144155
1	0.015849	0.20358	0.068194	0.094646	0.11596	0.086162	0.062912	0.021751	0.15418	0.02615	0.026419	0.011901	1.94392	-0.138319	0.00106475	-0.665778	0.794116	0.113199	-0.719588	1.47497	-0.466736	-0.411567	-0.318518	0.940216	-0.352696	-0.502969	0.0165132	-0.318834	0.567517	1.20773
1	0.036365	0.30043	0.24655	0.14341	0.17015	0.16142	0.11558	0.062685	0.16086	0.039181	0.046973	0.0082684	1.9491	0.300606	-0.474234	-0.76426	-0.609065	0.875378	0.498175	0.455854	0.536105	-0.487825	1.76042	-0.216253	1.28463	-0.657396	0.0918676	1.9902	0.064186	-1.05899
0	0.033225	0.31331	0.21545	0.09813	0.16303	0.1255	0.094263	0.050525	0.14257	0.051113	0.049947	0.0081732	1.95365	0.564077	-0.682603	-0.669891	-2.08428	0.144408	0.305077	0.0667993	0.609187	2.05245	0.577512	-1.4081	-0.797556	1.64172	-1.73585	-0.241	1.05047	0.166169
1	0.03577	0.29537	0.28793	0.15966	0.16477	0.22876	0.10937	0.063603	0.14051	0.057688	0.0769	0.0079132	1.95616	0.937913	-0.589262	-0.592665	0.356433	-0.149364	-0.660999	-1.12686	-1.21377	-1.10748	-0.396519	0.573431	0.478633	-0.736391	-0.0317171	-1.25135	0.507214	1.11574
1	0.019436	0.2508	0.15471	0.088596	0.10233	0.099364	0.087836	0.044184	0.092203	0.028094	0.020896	0.0087357	1.98076	-0.213418	2.24264	-0.664656	-0.351716	1.14748	2.35223	-0.443475	0.82301	-0.155108	0.695383	-0.52876	0.486167	0.163483	-0.964276	0.100248	-1.05443	-0.180443
1	0.012622	0.17144	0.10612	0.096217	0.15127	0.11648	0.082073	0.022874	0.099817	0.025849	0.022397	0.0070477	1.9997	-1.76188	1.0604	-0.567238	-0.08361	-0.930506	-0.0114972	-1.0413	-0.66914	-0.561116	-0.667696	-0.444468	-0.0956503	-0.309983	0.348013	-0.373953	1.17055	-0.266085
0	0.060507	0.38277	0.31253	0.22476	0.23981	0.21034	0.18518	0.10196	0.23246	0.08748	0.063776	0.016604	2.01577	-0.588378	-0.621262	-0.587971	-0.0368885	-1.12669	-0.975422	-0.780243	0.954532	-0.16182	-0.488524	-0.790593	0.115767	-0.639014	-0.215493	1.21854	-0.496047	-0.275923
0	0.041336	0.28144	0.24617	0.1706	0.16474	0.15574	0.12879	0.088917	0.16699	0.052899	0.051707	0.013085	2.03076	0.72783	1.05052	0.767576	-0.549582	-0.162359	0.601981	-0.990993	-0.313895	0.252264	-0.783008	-1.36704	-1.26781	0.179614	-0.86625	-0.615919	-0.314891	-0.653237
0	0.011768	0.18618	0.097281	0.081318	0.11218	0.073656	0.0777	0.022354	0.082176	0.029924	0.015271	0.0057992	2.04232	1.39149	0.0706604	-0.821861	1.44762	-0.412256	-0.958073	0.674486	-0.0590328	0.292225	-0.644262	1.21509	0.939765	-0.155418	0.257195	0.925297	0.572239	0.0362378
5	0.027669	0.26528	0.19756	0.17229	0.15237	0.13819	0.12869	0.03982	0.10954	0.038584	0.025344	0.0076215	2.06328	-0.442602	0.18672	-0.00987294	0.625553	-0.610355	0.700366	-1.372	-0.715199	-0.201011	-0.00897624	1.43264	-0.150713	-0.65448	0.495791	-1.33631	1.58258	-0.0207388
0	0.028267	0.26246	0.24785	0.1185	0.15446	0.14444	0.082535	0.063847	0.12019	0.057935	0.05316	0.0056625	2.10806	-1.85104	0.0594368	-0.64464	0.281292	-1.06202	-0.817969	-1.53876	2.4289	1.10911	-0.373713	-1.76614	-2.09367	-0.667018	-0.727144	-0.639806	-0.522827	0.818078
1	0.012611	0.19232	0.1315	0.086249	0.13406	0.099119	0.07754	0.032139	0.10427	0.029389	0.026799	0.0029055	2.1148	0.533532	1.43318	-0.738316	0.606369	-0.280835	0.61092	-0.614797	1.16812	0.170774	-0.331133	-0.432964	-0.863576	0.567867	0.170383	0.593607	0.999136	0.619308
1	0.044314	0.31025	0.28374	0.15055	0.16485	0.19521	0.097547	0.097789	0.16451	0.053864	0.10394	0.013904	2.13733	-2.3573	-0.486605	3.03917	-1.05671	1.04541	2.36754	-1.42369	0.927703	0.760403	0.141025	-1.65272	-0.37891	-0.736324	0.812145	-0.894775	0.152112	-0.0855081
1	0.037582	0.30693	0.21644	0.12222	0.15754	0.17391	0.10047	0.058695	0.13233	0.054327	0.073578	0.0090239	2.14988	0.698834	-0.623769	0.00286936	0.0945527	-0.0620022	0.450587	1.50735	-0.568123	-0.241503	-0.633012	-0.518727	0.0243749	-0.730856	0.328835	-0.388547	0.00448968	0.954993
0	0.037788	0.30161	0.25588	0.13458	0.1959	0.16097	0.10747	0.051559	0.1422	0.052396	0.052673	0.0059706	2.15055	0.913212	-0.620176	-0.681756	0.789224	0.0769779	-0.815258	0.384383	1.39734	1.50328	-0.540305	-0.217388	0.574103	-0.504799	-0.194501	0.313685	1.66362	0.232248
0	0.033342	0.28117	0.20648	0.10861	0.14286	0.16521	0.10473	0.053569	0.11613	0.059669	0.05116	0.0053382	2.21311	-1.63683	-0.52715	4.71625	-0.379278	0.77438	1.84689	-1.57056	0.592067	1.14411	-0.724566	-1.22082	-2.08524	-0.567537	-0.429824	0.658163	0.871754	-0.0166832
0	0.019645	0.18395	0.12709	0.16052	0.24438	0.12219	0.10764	0.038507	0.14561	0.029075	0.025179	0.0077551	2.2597	0.864203	2.7706	-0.807757	0.0479008	0.267994	0.330518	1.10751	1.58023	-0.167764	0.735769	-0.11097	0.89849	0.583082	-0.541174	0.555976	0.419414	0.138416
0	0.017696	0.18617	0.11833	0.080783	0.098857	0.073535	0.064411	0.025123	0.11351	0.017651	0.037632	0.0097521	2.43396	-0.584622	-0.651834	-0.782914	1.02594	-0.442426	-0.714174	-0.636966	0.691646	1.40446	-0.436143	-1.24038	-1.5202	-0.481613	-0.280933	-1.36775	1.18019	0.0856011
0	0.039469	0.32429	0.24502	0.18671	0.2302	0.24125	0.16685	0.057518	0.20928	0.074041	0.066965	0.0075973	2.47083	0.271241	2.10256	1.51018	-0.366644	1.71572	2.65977	0.892047	0.397933	0.850694	4.58167	0.315762	-0.449489	2.57775	-0.515747	0.631657	0.492703	-0.223743
1	0.013724	0.16159	0.099205	0.08911	0.094972	0.090081	0.085574	0.033807	0.11761	0.022563	0.024805	0.0047648	2.5046	-0.315165	2.27108	0.871104	-0.835959	1.26088	1.1073	0.138879	2.13041	2.31768	0.904522	-1.13331	0.0389472	-0.668919	0.610808	0.605338	1.59821	0.402392
0	0.043067	0.32004	0.26377	0.15485	0.17325	0.18367	0.095576	0.08017	0.15298	0.054381	0.036066	0.01043	2.52814	1.42763	-0.508924	-0.631993	0.844514	0.830292	-0.611183	1.89313	0.806216	-0.660564	-0.173092	1.61792	1.09195	1.37946	-0.867781	-0.294075	0.0537858	-1.51949
1	0.015776	0.2155	0.15574	0.14218	0.13351	0.12487	0.10691	0.037857	0.14646	0.029642	0.025021	0.0041558	2.56179	-1.12936	0.0226162	-0.825102	0.566697	0.627619	0.153183	0.280944	-0.556889	2.78418	0.492879	-0.322409	-1.86856	0.20713	0.465946	-1.40015	0.68525	0.700865
2	0.022406	0.30139	0.17589	0.13104	0.17597	0.13313	0.080101	0.03258	0.11925	0.030217	0.036934	0.0073121	2.61086	0.320026	-0.432337	-0.567527	1.21701	-1.0649	-0.823246	0.775023	1.43979	0.706243	-0.553265	-1.01275	0.174596	-0.72853	0.431109	1.26617	-0.544556	-1.21974
1	0.04562	0.35737	0.33011	0.17071	0.20866	0.23354	0.12742	0.075596	0.18393	0.08623	0.082704	0.0055701	2.63093	0.752444	0.345687	-0.205412	-0.807985	0.197294	1.07834	0.878416	1.26695	1.50427	1.07397	-0.834248	-2.08139	1.92118	-0.803496	0.370001	0.967744	0.131259
0	0.010336	0.14383	0.088146	0.076643	0.11628	0.074559	0.067748	0.024407	0.13457	0.019853	0.031673	0.0053769	2.68628	0.638396	-0.597091	-0.497036	0.238142	-1.78152	-0.932106	1.09164	0.311396	0.0709123	-1.28415	0.636289	0.821077	2.74757	-0.316217	2.50977	0.412175	0.681565
0	0.0194	0.23384	0.14831	0.15466	0.17518	0.17451	0.12239	0.049057	0.17258	0.038961	0.04015	0.0059612	2.79557	0.338083	2.59652	-0.594388	-0.739013	0.432276	0.289506	0.122871	0.574325	-0.832387	0.0109803	-1.13804	-0.3239	1.09045	0.446659	2.16729	1.03813	-0.83768
0	0.029818	0.22689	0.16815	0.13079	0.1495	0.16052	0.11988	0.054083	0.13313	0.039963	0.054014	0.012162	2.81865	-0.0915219	-0.699452	-0.822434	-0.140232	0.924357	-0.564103	0.316477	1.52622	2.05229	1.7801	-0.740683	-2.11692	-0.69822	-0.127361	1.12594	-0.688298	-0.241466
0	0.012081	0.1781	0.12067	0.078243	0.10394	0.096053	0.05359	0.028441	0.095034	0.028871	0.023136	0.0053696	3.13399	0.240166	0.314376	0.281706	0.378057	-0.40241	0.835177	-1.24313	0.612799	-0.395176	-0.288166	-0.700998	1.32176	-0.84637	0.244332	-0.656627	1.67153	0.623972
0	0.050358	0.26751	0.20271	0.20447	0.22235	0.20973	0.17452	0.081769	0.18899	0.079278	0.057725	0.012119	3.19591	1.15542	-0.419659	-0.387545	-0.874408	0.305845	0.353773	-0.306287	2.76814	0.365658	-0.265339	-1.84586	1.61586	0.563592	1.01767	2.78562	2.76643	-2.40444
0	0.040173	0.35996	0.25816	0.16302	0.16342	0.17358	0.10502	0.053975	0.12067	0.077076	0.08682	0.012092	3.20795	0.454978	-0.608939	-0.579459	1.41569	-1.62802	-1.04736	0.645178	0.703201	0.387546	-0.659247	0.0306672	0.712834	0.164824	0.576053	-0.180401	-0.669095	-0.812978
0	0.034024	0.20887	0.17427	0.14338	0.16121	0.16357	0.13417	0.047753	0.14018	0.0566	0.052855	0.0099384	3.275	-0.426903	-0.518722	-0.365907	-1.00562	0.0278122	2.10522	0.114372	1.67249	1.50337	1.82089	-1.41479	-0.552144	4.68861	-0.687787	2.01106	1.01201	-1.46918
1	0.016782	0.32283	0.18507	0.1251	0.16181	0.14864	0.090903	0.051559	0.10102	0.04119	0.032488	0.012146	3.49186	-0.967757	-0.621965	-0.465723	-0.123174	0.00882226	1.36867	-0.106799	0.673702	-0.671103	-0.550528	1.0076	0.0876771	-0.0979009	0.428646	-0.722029	1.37787	1.01141
0	0.017275	0.216	0.14236	0.10278	0.12342	0.10924	0.07346	0.031843	0.099318	0.035466	0.023756	0.005873	3.72078	0.827246	-0.640169	-0.699881	0.265052	-0.359776	-0.963872	0.431703	-0.246496	-0.135065	-0.557613	1.15905	-0.185777	-0.461034	0.325324	0.0127169	-0.45381	-0.878283
0	0.037554	0.18084	0.24764	0.12298	0.1304	0.16618	0.087202	0.069742	0.11407	0.051026	0.088887	0.015557	5.49479	-2.29778	1.78985	-0.0124193	-0.852343	-1.65133	0.0620286	-1.7398	0.661705	1.55943	0.967986	-1.47505	-0.484477	0.515947	0.870409	-1.12682	1.57711	-0.804428
